# Supplementary material for: On the optimal design of metabolic RNA labeling experiments
Source: PLoS Comput Biol. 2019 Aug 7;15(8):e1007252. doi: 10.1371/journal.pcbi.1007252 (PMC6699717; doi:10.1371/journal.pcbi.1007252)
Supplement: S1 Table — (XLSX) [file pcbi.1007252.s005.xlsx]

## Sheet: STable1
Condition	Sample ID	Uniquely mapped reads \%	Uniquely mapped reads number (Mio)
Rep2 8h pull-down	K002000165\_76894	90.4\%	31.4 Mio
Rep2 0h Total RNA	K002000165\_76874	85.1\%	29.5 Mio
Rep1 8h pull-down	K002000165\_76872	89.1\%	28.2 Mio
Rep2 2h pull-down	K002000165\_76882	92.5\%	27.3 Mio
Rep1 4h pull-down	K002000165\_76866	89.3\%	26.8 Mio
Rep2 4h pull-down	K002000165\_76888	91.2\%	24.2 Mio
Rep1 0h Total RNA	K002000165\_76852	79.9\%	23.2 Mio
Rep1 2h pull-down	K002000165\_76860	91.3\%	23.2 Mio
Rep1 2h flow-through	K002000165\_76856	73.7\%	21.8 Mio
Rep2 2h flow-through	K002000165\_76878	77.1\%	21.7 Mio
Rep2 4h flow-through	K002000165\_76884	71.5\%	21.0 Mio
Rep2 8h flow-through	K002000165\_76890	66.0\%	18.0 Mio
Rep1 8h flow-through	K002000165\_76868	63.4\%	16.6 Mio
Rep1 4h flow-through	K002000165\_76862	66.2\%	11.4 Mio
