# Supplementary material for: On the optimal design of metabolic RNA labeling experiments
Source: PLoS Comput Biol. 2019 Aug 7;15(8):e1007252. doi: 10.1371/journal.pcbi.1007252 (PMC6699717; doi:10.1371/journal.pcbi.1007252)
Supplement: S2 Table — https://github.com/dieterich-lab/DesignMetabolicRNAlabeling. (XLSX) [file pcbi.1007252.s006.xlsx]

## Sheet: Tabelle1
gene_id	B-0-total_fraction	B-2-flow_through	B-2-pull_down	B-4-flow_through	B-4-pull_down	B-8-flow_through	B-8-pull_down	C-0-total_fraction	C-2-flow_through	C-2-pull_down	C-4-flow_through	C-4-pull_down	C-8-flow_through	C-8-pull_down
ENSG00000282222	0	0	0	0	0	0	1	0	0	0	0	0	0	0
ENSG00000282221	6	12	9	3	28	0	20	8	8	22	6	21	4	19
ENSG00000212040	0	0	0	0	0	0	0	0	0	0	0	0	0	0
ENSG00000110514	1889	1255	3802	175	3258	135	2555	1954	1165	3933	302	3154	138	2920
ENSG00000086015	841	748	1411	244	1840	137	1392	1049	772	1423	470	1462	152	1488
ENSG00000211769	0	0	0	0	0	0	0	0	0	0	0	0	0	0
ENSG00000211768	0	0	0	0	0	0	0	0	0	0	0	0	0	0
ENSG00000250337	0	0	0	0	0	0	0	0	0	6	0	5	0	10
ENSG00000255071	0	0	0	0	0	0	0	0	0	0	0	0	0	0
ENSG00000211767	0	0	0	0	0	0	0	0	0	0	0	0	0	0
ENSG00000211766	0	0	0	0	0	0	0	0	0	0	0	0	0	0
ENSG00000211765	0	0	0	0	0	0	0	0	0	0	0	0	0	0
ENSG00000211764	0	0	0	0	0	0	0	0	0	0	0	0	0	0
ENSG00000201510	1	2	1	1	1	1	0	1	1	1	2	0	1	1
ENSG00000169740	381	436	474	177	944	132	1085	348	381	405	252	670	142	986
ENSG00000215869	1	1	4	3	7	0	3	1	3	2	0	4	0	8
ENSG00000261609	2319	1443	3150	342	2060	408	1867	4611	1835	4983	626	3018	433	3272
ENSG00000169744	0	0	0	0	0	0	0	0	0	0	0	0	0	0
ENSG00000215864	0	0	0	0	0	0	0	0	0	0	0	0	0	0
ENSG00000261606	0	0	7	0	4	2	5	8	9	6	7	6	3	3
ENSG00000215866	0	0	0	0	0	0	0	0	0	0	0	0	0	0
ENSG00000261604	0	0	0	0	0	0	0	2	0	0	0	0	0	0
ENSG00000261603	0	0	0	0	0	0	0	0	0	0	0	0	0	0
ENSG00000261602	16	14	4	16	8	18	12	23	21	7	21	10	20	12
ENSG00000261600	10	5	5	4	9	0	11	7	9	10	2	7	1	17
ENSG00000251074	0	0	0	0	3	0	0	2	0	3	0	0	0	0
ENSG00000168298	16701	14806	29908	7864	54260	14339	34335	13143	12867	18026	13350	23273	14201	29658
ENSG00000168297	70	38	84	0	115	0	111	80	36	83	8	111	0	140
ENSG00000266460	0	0	0	0	0	0	0	0	0	0	0	0	0	0
ENSG00000266461	0	0	0	0	0	0	0	0	1	0	0	0	0	0
ENSG00000266466	0	0	0	0	0	0	0	0	0	0	0	0	0	0
ENSG00000266467	1	1	1	0	0	0	0	5	0	3	2	0	1	4
ENSG00000168291	484	654	417	336	635	272	996	492	556	335	549	488	288	825
ENSG00000262558	2	0	0	0	5	0	3	0	1	1	0	1	0	1
ENSG00000270591	1	0	0	0	2	1	1	2	0	0	1	0	1	1
ENSG00000262554	3	1	4	1	5	1	3	4	1	4	6	4	4	3
ENSG00000254141	0	0	0	0	0	0	0	0	0	0	0	0	0	0
ENSG00000225108	5	4	13	1	10	1	12	5	2	5	2	11	3	2
ENSG00000225100	0	0	0	0	0	0	0	0	0	0	0	0	0	0
ENSG00000225101	0	0	0	0	0	0	0	0	0	1	0	0	0	0
ENSG00000225102	0	0	0	0	0	0	0	0	0	0	0	0	0	0
ENSG00000225105	0	0	0	0	0	0	0	0	0	0	0	0	0	0
ENSG00000225106	0	0	0	0	0	0	0	0	0	0	0	0	0	0
ENSG00000225107	0	0	0	0	0	0	0	0	0	0	0	0	0	0
ENSG00000226457	11	20	6	10	10	24	13	14	22	5	13	6	29	7
ENSG00000226455	0	0	0	0	0	0	0	0	0	0	0	0	0	0
ENSG00000226454	0	0	0	0	0	0	0	0	0	0	0	0	0	0
ENSG00000149792	990	892	1400	624	2466	336	6205	620	937	1476	569	1767	276	2399
ENSG00000226450	0	0	9	0	4	0	0	5	0	6	0	0	0	0
ENSG00000141854	773	525	2048	212	3439	279	2407	831	590	1444	341	2117	326	1831
ENSG00000149798	310	78	999	39	932	33	726	273	74	663	27	614	43	581
ENSG00000238419	0	0	0	0	0	0	0	0	0	0	0	0	0	0
ENSG00000283571	0	0	0	0	0	0	0	0	0	0	0	0	0	0
ENSG00000212153	0	0	0	0	0	0	0	0	0	0	0	0	0	0
ENSG00000183055	6	2	7	2	11	1	13	9	5	14	1	9	2	14
ENSG00000183054	265	81	379	12	237	11	229	476	152	574	56	375	16	386
ENSG00000283575	1	0	1	0	0	0	0	0	0	0	0	0	0	0
ENSG00000283576	0	0	0	0	0	0	0	0	0	0	0	0	0	0
ENSG00000283579	0	0	0	0	0	0	0	0	0	0	0	0	0	0
ENSG00000283578	2	0	1	0	0	0	0	1	0	0	0	2	0	0
ENSG00000181562	0	0	0	0	0	0	0	0	0	0	0	0	0	0
ENSG00000221628	0	0	0	0	0	0	0	0	0	0	0	0	0	0
ENSG00000250566	0	0	0	0	0	0	0	0	0	0	0	0	0	0
ENSG00000259244	0	11	5	0	4	0	0	0	0	9	0	2	0	0
ENSG00000250564	0	0	0	0	0	0	0	0	0	0	0	0	0	0
ENSG00000250565	106	144	116	41	169	26	203	150	104	138	66	156	30	220
ENSG00000250562	1	1	1	0	0	0	1	0	0	0	0	0	0	0
ENSG00000250563	0	0	0	0	0	0	0	0	0	0	0	0	0	0
ENSG00000187961	215	213	203	56	458	64	461	256	222	310	120	401	75	533
ENSG00000250561	0	0	0	0	0	0	1	0	0	0	1	1	1	0
ENSG00000250568	121	170	163	78	185	141	233	195	206	182	223	212	206	250
ENSG00000250569	33	2	32	5	17	5	19	59	15	47	8	18	6	33
ENSG00000281591	0	0	1	1	0	0	0	1	1	0	1	1	0	1
ENSG00000220685	0	0	1	0	6	0	2	2	1	0	0	0	0	2
ENSG00000162843	0	0	0	0	0	0	0	0	0	0	0	0	0	0
ENSG00000259247	0	0	0	0	0	0	0	0	0	0	0	0	0	0
ENSG00000162849	3	0	7	2	6	0	3	7	3	0	0	0	0	12
ENSG00000283689	4	5	17	0	9	0	16	5	8	9	2	13	0	13
ENSG00000149243	102	129	127	72	207	45	213	117	131	123	95	157	78	244
ENSG00000184702	250	340	204	139	527	48	706	257	253	244	261	359	116	474
ENSG00000259242	0	0	0	0	0	0	0	0	0	0	0	0	0	0
ENSG00000283683	0	0	0	0	0	0	3	5	0	5	0	0	0	4
ENSG00000283682	0	0	0	0	0	0	0	0	0	0	0	0	0	0
ENSG00000283680	0	0	0	0	0	0	0	0	0	0	0	0	0	0
ENSG00000283686	0	0	0	0	0	0	0	0	0	0	0	0	0	0
ENSG00000184708	490	236	1125	61	1042	46	724	551	198	1182	102	911	58	886
ENSG00000184709	177	500	274	257	611	151	463	289	366	214	320	353	478	475
ENSG00000206811	1	1	1	1	1	1	1	1	1	1	1	1	1	1
ENSG00000163462	22	10	51	0	42	0	35	18	10	33	10	40	3	41
ENSG00000163463	1466	1801	685	1110	1205	1200	1920	1323	1784	760	2164	808	1767	1407
ENSG00000163464	0	0	4	0	0	0	5	0	0	4	0	3	0	4
ENSG00000163466	2405	2985	1215	1755	1887	2536	3313	2668	3088	1233	3233	1598	2951	2907
ENSG00000163467	24	20	7	0	23	13	33	24	18	16	31	18	12	21
ENSG00000163468	9716	12637	4970	7113	8775	8501	13732	9630	11837	4287	13099	6559	9143	14011
ENSG00000272380	0	0	0	0	0	0	0	0	0	0	0	0	0	0
ENSG00000162599	10	4	5	0	25	0	7	6	5	15	3	10	0	8
ENSG00000162598	0	0	0	0	0	0	0	0	0	0	0	0	0	0
ENSG00000267731	3	0	4	0	2	2	3	7	1	8	0	7	0	5
ENSG00000272386	0	0	3	0	0	0	0	2	0	0	0	0	0	1
ENSG00000029364	1317	1420	1533	750	3225	256	1776	1851	1805	1767	969	1973	404	2413
ENSG00000267732	0	0	0	0	0	0	0	0	0	0	0	0	0	0
ENSG00000267735	0	0	7	0	0	0	0	0	0	0	0	0	0	0
ENSG00000029363	1313	1242	1574	464	1407	189	1173	2301	1341	1794	938	1167	246	1780
ENSG00000267737	0	0	0	0	0	0	0	0	0	0	0	0	0	0
ENSG00000162594	0	0	0	0	0	0	0	0	0	0	0	0	0	0
ENSG00000263609	0	0	0	0	0	0	0	0	0	0	0	0	0	0
ENSG00000263608	0	0	2	0	1	0	0	0	0	1	0	1	0	0
ENSG00000206817	0	0	0	0	0	0	0	0	0	0	0	0	0	0
ENSG00000118640	1163	1676	529	1078	938	1629	1691	1191	1424	445	1842	654	1623	1332
ENSG00000263600	0	0	0	0	0	0	0	0	0	0	0	0	0	0
ENSG00000263603	6	0	4	0	2	0	3	15	4	7	0	2	0	8
ENSG00000263602	0	0	0	0	0	0	0	0	0	0	0	0	0	0
ENSG00000263604	0	0	0	0	0	0	0	0	0	0	0	0	0	0
ENSG00000159961	0	0	1	0	0	0	0	0	0	0	0	0	0	0
ENSG00000259169	0	0	0	0	0	0	0	0	0	0	0	0	0	0
ENSG00000253144	66	105	54	48	71	62	98	126	105	56	120	53	71	130
ENSG00000253147	0	0	0	0	0	0	0	0	0	0	0	0	0	0
ENSG00000201466	0	0	0	0	0	0	0	0	0	0	0	0	0	0
ENSG00000253141	0	0	0	0	0	0	0	0	0	0	0	0	0	0
ENSG00000115073	1588	2066	1329	1192	1948	1307	2804	1636	1728	1321	1809	1413	1209	2735
ENSG00000253143	0	0	0	0	0	0	0	0	0	0	0	0	0	0
ENSG00000253142	0	0	0	0	0	0	0	0	0	0	0	0	0	0
ENSG00000259161	0	0	0	0	0	0	0	0	0	0	0	0	0	0
ENSG00000259160	0	0	1	0	0	0	0	1	0	0	0	0	0	2
ENSG00000259163	0	0	0	0	0	0	0	0	0	0	0	0	0	0
ENSG00000259162	0	0	0	0	0	0	0	0	0	0	0	0	0	0
ENSG00000253149	0	0	0	0	0	0	0	0	0	0	0	0	0	0
ENSG00000253148	0	0	0	0	0	0	0	0	0	0	0	0	0	0
ENSG00000259167	0	0	0	0	0	0	0	0	0	0	0	0	0	0
ENSG00000259166	0	0	0	0	0	0	0	0	0	0	0	0	0	0
ENSG00000213853	18236	20900	12829	9447	14959	7256	20097	19743	22321	14549	18212	15063	8017	20618
ENSG00000213851	3	4	2	3	1	5	3	2	4	1	8	1	2	4
ENSG00000258590	0	5	0	0	0	0	0	0	0	0	0	3	0	0
ENSG00000213857	1	4	3	1	4	5	6	1	1	4	1	2	2	3
ENSG00000213856	85	112	45	66	71	113	96	85	109	34	118	58	110	111
ENSG00000213854	0	0	0	0	2	0	2	2	0	0	0	0	0	0
ENSG00000213859	504	248	1032	59	1251	51	983	436	215	789	106	874	54	1033
ENSG00000206979	1	1	1	4	1	1	1	1	1	1	1	1	1	1
ENSG00000229792	0	0	0	0	0	0	0	0	0	0	0	0	0	0
ENSG00000225816	0	0	0	0	0	0	0	0	0	0	0	0	0	0
ENSG00000280881	0	0	0	0	0	0	0	0	0	0	0	0	0	0
ENSG00000225814	4	1	15	0	10	1	8	7	0	7	0	11	0	11
ENSG00000225815	0	0	0	0	0	0	0	0	0	0	0	0	0	0
ENSG00000225813	2	0	0	0	1	0	0	4	0	2	0	1	0	3
ENSG00000225811	0	0	0	0	0	0	0	0	0	0	0	0	0	0
ENSG00000206846	2	0	0	1	1	0	2	3	0	1	0	0	0	0
ENSG00000225818	0	0	0	0	0	0	0	0	0	0	0	0	0	0
ENSG00000225819	0	0	0	0	0	0	0	0	0	0	0	0	0	0
ENSG00000229306	0	0	0	0	0	0	0	0	0	0	0	0	0	0
ENSG00000229307	0	0	0	0	0	0	0	0	0	0	0	0	0	0
ENSG00000229305	0	0	0	0	0	0	0	0	0	0	0	0	0	0
ENSG00000229302	0	0	0	0	0	0	0	0	0	0	0	0	0	0
ENSG00000229303	0	1	0	0	1	0	1	0	0	1	1	0	0	1
ENSG00000238489	0	0	0	0	0	0	0	0	0	0	0	0	0	0
ENSG00000229301	0	0	0	0	0	0	0	0	0	0	0	0	0	0
ENSG00000238485	0	0	0	0	0	0	0	0	0	0	0	0	0	0
ENSG00000238482	0	0	0	0	0	0	0	0	0	0	0	0	0	0
ENSG00000229308	0	0	0	0	0	0	0	0	0	0	0	0	0	0
ENSG00000229309	0	0	0	0	0	0	0	0	0	0	0	0	0	0
ENSG00000278072	0	0	0	0	0	0	0	0	0	0	0	0	0	0
ENSG00000278073	0	1	0	1	1	1	2	0	1	2	0	1	0	1
ENSG00000278071	0	0	4	3	2	0	5	3	0	3	0	6	0	6
ENSG00000240174	2	1	0	0	2	0	0	0	0	0	0	0	0	0
ENSG00000278077	1	0	1	0	0	0	0	0	0	0	0	0	0	0
ENSG00000278075	4	7	4	2	7	0	4	3	3	5	0	2	0	2
ENSG00000055070	1145	1235	1057	1153	1951	412	2101	917	983	960	1063	1272	802	1746
ENSG00000278078	0	1	0	0	0	1	1	1	0	1	0	0	0	1
ENSG00000227411	0	0	0	0	0	0	0	0	0	0	0	0	0	0
ENSG00000155719	0	0	0	0	0	0	0	0	0	0	0	2	0	7
ENSG00000227413	0	0	0	0	0	0	0	0	0	0	0	0	0	0
ENSG00000227416	0	0	0	0	0	0	0	0	2	0	0	0	0	0
ENSG00000227417	0	0	0	0	0	0	0	0	0	0	0	0	0	0
ENSG00000162337	2650	2623	3486	967	5431	845	4809	2806	2773	3156	1924	4119	907	4505
ENSG00000155714	0	0	0	0	0	0	0	0	0	0	0	0	0	0
ENSG00000182010	57	74	128	12	128	3	76	121	53	165	20	102	19	171
ENSG00000182013	0	0	0	0	0	0	0	0	0	0	0	0	0	0
ENSG00000244748	6	0	5	1	4	0	2	5	0	7	0	2	0	2
ENSG00000211563	0	0	0	0	0	0	0	0	0	0	0	0	0	0
ENSG00000186704	50	22	76	2	86	14	76	41	37	78	19	65	2	64
ENSG00000251779	0	0	0	0	0	0	0	1	0	0	0	0	0	0
ENSG00000251774	2	0	1	1	0	0	0	6	0	2	0	2	0	1
ENSG00000251775	0	0	0	0	0	0	0	0	0	0	0	0	0	0
ENSG00000251776	0	0	0	0	0	0	0	0	0	0	0	0	0	0
ENSG00000251770	0	2	0	0	0	0	1	0	0	0	0	0	0	0
ENSG00000245293	0	0	0	0	0	2	0	0	1	0	0	0	0	0
ENSG00000251773	0	0	0	0	0	0	0	0	0	0	0	0	0	0
ENSG00000164659	250	300	131	125	173	150	172	403	409	201	324	204	231	284
ENSG00000242748	0	0	8	0	9	1	2	2	3	4	1	5	0	5
ENSG00000242747	7	32	7	12	5	27	11	13	19	4	21	3	33	8
ENSG00000164651	0	0	0	0	0	0	0	0	0	0	0	0	0	0
ENSG00000242741	0	0	7	0	16	0	0	0	0	8	0	0	0	8
ENSG00000164654	274	231	582	40	590	51	499	511	225	980	103	557	40	806
ENSG00000114978	1812	2486	1601	1148	1931	705	2329	2917	2628	1917	2309	1976	867	3078
ENSG00000252236	1	0	1	0	1	1	2	1	0	1	0	2	0	1
ENSG00000252237	0	0	0	0	0	0	0	0	0	0	0	0	0	0
ENSG00000252230	0	0	0	0	0	0	0	0	0	0	0	0	0	0
ENSG00000252231	0	0	0	0	0	0	0	0	0	0	0	0	0	0
ENSG00000252233	0	0	0	0	0	0	0	2	0	2	0	0	0	0
ENSG00000252238	0	0	0	0	0	0	0	0	0	0	0	0	0	0
ENSG00000256925	0	0	0	0	0	0	0	0	0	0	0	0	0	0
ENSG00000161021	1314	719	4471	143	3557	142	2571	1721	707	4239	223	3295	183	2811
ENSG00000256922	0	0	0	0	0	0	0	0	0	0	0	0	0	0
ENSG00000256923	0	0	0	0	0	0	0	0	0	0	0	0	0	0
ENSG00000226331	0	0	0	0	0	0	0	0	0	0	0	0	0	0
ENSG00000261608	0	0	0	0	0	0	0	0	0	0	0	0	0	0
ENSG00000256928	0	0	0	0	0	0	0	0	0	12	0	0	0	8
ENSG00000254694	9	0	6	0	9	0	4	12	2	9	0	0	0	8
ENSG00000254695	0	0	0	0	0	0	0	0	0	0	0	0	0	0
ENSG00000254697	0	0	0	0	0	0	0	0	0	0	0	0	0	0
ENSG00000254690	0	0	0	0	0	0	0	0	0	0	0	0	0	0
ENSG00000254691	0	0	0	0	2	0	0	1	1	0	0	0	0	0
ENSG00000266929	0	0	0	0	0	0	0	0	0	0	0	0	1	0
ENSG00000266928	0	0	0	0	0	0	0	0	0	0	0	0	0	0
ENSG00000266925	0	0	0	0	0	0	0	0	0	0	0	0	0	0
ENSG00000266924	0	0	0	0	0	0	0	0	0	0	0	0	0	0
ENSG00000254698	1	0	0	0	0	0	2	0	0	3	0	0	0	3
ENSG00000254699	0	0	0	0	0	0	0	0	0	0	0	0	0	0
ENSG00000266921	11	5	10	3	27	0	22	8	9	4	8	12	0	14
ENSG00000266920	1	1	3	0	4	1	5	1	1	3	2	3	0	6
ENSG00000257343	0	0	0	0	0	0	0	0	0	0	0	0	0	0
ENSG00000257342	0	0	5	0	0	0	3	0	0	4	0	0	0	3
ENSG00000257341	2	0	4	1	6	0	33	12	0	2	3	2	1	11
ENSG00000215867	3	1	1	0	3	1	2	1	2	2	1	1	1	2
ENSG00000257346	0	0	0	0	0	0	0	0	0	0	0	0	0	0
ENSG00000257345	0	0	0	0	0	0	0	0	0	0	0	0	0	0
ENSG00000234337	36	63	26	35	39	35	71	46	43	19	54	34	58	59
ENSG00000215861	0	0	0	0	0	0	0	3	0	0	0	0	4	0
ENSG00000119509	417	396	460	149	533	130	601	493	386	575	266	487	146	661
ENSG00000228949	0	0	2	0	5	0	2	3	0	9	0	3	0	2
ENSG00000256699	0	0	0	0	0	0	0	0	0	0	0	0	0	0
ENSG00000256694	0	0	0	0	0	0	0	0	0	0	0	0	0	0
ENSG00000256695	0	0	0	0	0	0	0	0	0	0	0	0	0	0
ENSG00000228943	0	0	0	0	0	0	0	0	0	0	0	0	0	0
ENSG00000267733	8	1	3	0	5	5	9	9	8	7	2	8	5	14
ENSG00000228940	0	0	0	0	0	0	0	0	0	0	0	0	0	0
ENSG00000165309	0	0	2	0	0	0	3	3	0	4	0	4	4	2
ENSG00000281863	0	0	0	0	0	0	0	0	0	0	0	0	0	0
ENSG00000165304	639	698	792	188	964	127	850	891	703	778	386	876	112	1128
ENSG00000165300	5	9	14	0	30	0	17	9	12	27	0	16	0	18
ENSG00000266469	8	9	22	3	28	0	28	10	8	19	6	20	8	16
ENSG00000101608	3720	5193	2438	2763	4187	3691	7157	4230	5389	2253	5652	3151	3885	6566
ENSG00000101605	0	0	5	0	0	0	2	0	0	0	0	0	2	0
ENSG00000170100	604	104	1091	29	987	92	944	968	97	1276	99	1258	70	1239
ENSG00000237026	0	0	0	0	0	0	0	0	0	0	0	0	0	0
ENSG00000187900	0	0	0	0	0	0	0	0	0	0	0	0	0	0
ENSG00000198791	1037	1291	868	530	1197	396	1538	1453	1355	1042	1069	1198	419	1892
ENSG00000198792	1557	1647	1887	587	3056	255	2934	1797	1960	1865	1309	2065	379	2984
ENSG00000198793	3291	3398	2751	1625	2605	1335	2494	4130	4038	3155	3535	2562	1614	3324
ENSG00000198794	542	497	471	81	957	119	489	272	256	205	151	424	47	1096
ENSG00000198795	0	0	3	0	0	0	2	0	1	5	0	0	3	0
ENSG00000198796	0	0	0	0	0	0	0	0	0	0	0	0	0	0
ENSG00000198797	145	58	409	11	326	8	296	151	46	326	18	240	10	272
ENSG00000198798	0	0	0	0	0	0	0	0	0	0	0	0	0	0
ENSG00000197776	0	0	0	0	3	7	4	2	0	4	0	9	0	2
ENSG00000231424	0	0	0	0	0	0	0	0	0	0	0	0	0	0
ENSG00000175550	1444	2112	432	1326	1069	2551	1662	1452	1794	291	2302	615	2276	1155
ENSG00000231422	0	0	0	0	0	0	0	0	0	0	0	0	0	0
ENSG00000175556	0	0	4	0	0	0	0	0	0	0	0	0	0	0
ENSG00000197771	1163	1287	1584	257	2181	76	1752	1574	1303	1661	563	1863	92	2130
ENSG00000231421	0	0	0	0	0	0	0	0	0	0	0	0	0	0
ENSG00000279848	0	0	0	0	0	0	0	0	0	0	0	0	0	0
ENSG00000161682	580	814	660	360	1335	208	1455	627	667	474	506	852	313	1306
ENSG00000240173	0	0	0	0	0	0	0	0	0	0	0	0	0	0
ENSG00000179420	0	0	0	0	0	0	0	2	0	0	0	0	0	0
ENSG00000279840	0	0	0	0	0	0	0	0	0	0	0	1	0	0
ENSG00000279841	13	3	27	1	16	0	20	31	2	48	0	20	3	24
ENSG00000279842	0	0	0	0	0	0	0	0	0	0	0	0	0	0
ENSG00000279844	0	0	0	0	0	0	0	0	0	0	0	0	0	0
ENSG00000279845	1	0	3	0	0	0	3	3	0	6	2	0	0	0
ENSG00000279846	0	0	0	0	0	0	0	0	0	0	0	0	0	0
ENSG00000279847	0	0	0	0	0	0	0	0	0	0	0	0	0	0
ENSG00000284336	1	1	1	1	1	1	1	1	1	1	1	1	1	1
ENSG00000284337	0	0	0	0	0	0	0	0	0	0	0	0	0	0
ENSG00000284334	2	1	1	1	2	0	1	1	0	1	0	2	0	1
ENSG00000076321	264	123	651	29	443	34	455	395	129	588	31	396	49	397
ENSG00000284332	0	0	1	0	1	0	0	1	0	1	0	1	0	1
ENSG00000284331	1	1	1	1	1	1	1	1	1	1	1	1	0	1
ENSG00000183864	1511	548	4588	115	3676	86	2601	1664	589	3894	160	2978	135	2698
ENSG00000183862	0	0	0	0	0	0	0	0	0	0	0	0	0	0
ENSG00000277402	0	0	0	0	0	0	0	0	0	0	0	0	0	0
ENSG00000167680	876	1123	729	592	1491	450	1719	772	1029	491	909	923	655	1539
ENSG00000124217	767	152	2800	45	2269	58	1859	887	189	2427	97	1862	72	1670
ENSG00000124214	2348	3106	2927	1352	3912	997	4438	3052	2997	2583	2684	3343	1121	4446
ENSG00000124215	98	86	88	41	153	27	164	106	94	98	80	94	18	242
ENSG00000124212	0	0	0	0	0	0	0	0	0	0	0	0	0	0
ENSG00000167685	534	390	587	61	1073	117	778	242	426	773	220	1070	174	954
ENSG00000247595	22	17	5	5	2	14	7	35	19	17	16	7	6	23
ENSG00000161970	4404	7985	1369	5310	2168	7875	3426	5368	6992	1399	8273	1614	7250	3737
ENSG00000175073	403	155	1255	24	641	31	621	821	162	1548	60	923	42	947
ENSG00000161973	0	0	0	0	0	0	0	0	0	0	0	0	0	0
ENSG00000255279	0	0	0	0	0	0	0	0	0	0	0	0	0	0
ENSG00000255275	4	23	2	9	29	8	2	104	0	5	12	5	23	9
ENSG00000255274	0	0	0	0	0	0	0	0	0	0	0	0	0	0
ENSG00000255277	2	3	0	0	3	6	2	3	2	1	2	3	4	0
ENSG00000255276	0	0	0	0	0	0	0	0	0	0	0	0	0	0
ENSG00000255271	0	0	0	0	0	0	0	0	0	0	0	0	0	0
ENSG00000255270	0	0	0	0	0	0	0	0	0	0	0	0	0	0
ENSG00000255273	0	3	3	2	3	4	3	5	6	1	2	3	2	2
ENSG00000255272	0	0	0	0	0	0	0	0	0	0	0	0	0	0
ENSG00000277903	26	17	71	11	96	22	86	27	17	56	20	57	25	79
ENSG00000160087	799	898	1217	242	2905	225	2263	986	764	1137	385	1932	266	1959
ENSG00000036054	287	251	353	66	334	37	288	525	308	453	124	411	36	473
ENSG00000265626	0	0	2	1	2	1	3	0	0	1	2	1	1	2
ENSG00000228349	0	0	0	0	0	0	0	0	0	0	0	0	0	0
ENSG00000223019	0	0	0	0	0	0	0	0	0	0	0	0	0	0
ENSG00000002587	8	1	30	0	30	2	30	20	0	37	3	22	0	15
ENSG00000002586	1582	1997	634	1193	1056	2194	1349	1287	1850	503	1893	704	2232	1118
ENSG00000277379	2	4	5	2	4	2	4	2	3	2	3	2	4	4
ENSG00000231013	0	0	0	0	0	0	0	0	0	0	0	0	0	0
ENSG00000237868	7	5	15	1	18	0	17	5	5	19	2	16	0	14
ENSG00000177954	5442	8614	1304	5637	1945	11744	2992	6192	8296	1405	9756	1587	12787	3252
ENSG00000177951	315	165	1041	70	941	60	1017	346	234	877	123	670	64	739
ENSG00000280059	0	0	0	0	0	0	0	0	0	0	0	0	0	0
ENSG00000280058	0	0	0	0	0	0	0	0	0	0	0	0	0	1
ENSG00000198242	4854	6875	1814	4140	2764	7719	4269	4907	6414	1739	7638	2093	8918	4048
ENSG00000280056	0	0	0	0	0	0	0	0	0	0	0	0	0	0
ENSG00000237862	0	0	0	0	0	0	3	0	0	0	0	0	0	0
ENSG00000237863	0	0	0	0	0	0	0	0	0	0	0	0	0	0
ENSG00000198246	379	304	1128	44	1266	57	1205	420	377	1011	117	1117	86	1098
ENSG00000223012	0	0	2	0	2	0	0	0	0	1	2	1	0	0
ENSG00000280051	0	0	0	0	0	0	0	0	0	0	0	0	0	0
ENSG00000135917	0	0	0	0	0	0	0	0	0	6	0	0	0	0
ENSG00000135916	223	171	79	100	77	154	194	120	275	74	202	64	201	126
ENSG00000135914	0	0	0	0	0	0	0	0	0	0	0	0	0	0
ENSG00000135913	709	276	1315	64	589	47	681	1213	351	1815	105	1057	99	1085
ENSG00000135912	331	165	795	34	830	22	519	388	162	748	36	628	48	644
ENSG00000092148	3392	3290	3558	823	3206	666	2657	6147	4171	4817	1788	3872	796	4268
ENSG00000240179	0	0	0	0	0	0	0	2	1	0	0	0	0	0
ENSG00000034693	208	274	163	86	222	39	323	286	291	168	239	233	59	404
ENSG00000135919	14	13	0	5	11	12	12	6	18	7	15	0	15	14
ENSG00000230487	505	386	782	140	1070	137	1065	555	475	665	312	902	116	1148
ENSG00000176396	118	147	290	23	482	18	410	172	116	224	58	323	22	410
ENSG00000230484	0	0	0	0	0	0	0	0	0	0	0	0	0	0
ENSG00000176390	126	115	200	28	196	9	160	161	113	202	36	162	17	207
ENSG00000230482	0	0	0	1	0	0	0	0	0	0	0	0	0	0
ENSG00000230481	0	0	0	0	0	0	0	0	0	0	0	0	0	0
ENSG00000176393	1405	1846	647	1270	996	1976	1308	1331	1818	588	2124	756	2300	1315
ENSG00000176399	120	30	295	16	273	20	213	164	36	317	22	220	19	282
ENSG00000230489	0	0	0	0	0	0	2	0	3	0	0	0	0	1
ENSG00000243900	0	0	0	0	0	0	0	0	1	0	0	0	0	0
ENSG00000243902	0	0	0	0	0	0	0	0	0	0	0	0	0	0
ENSG00000243903	0	0	0	0	0	0	0	0	0	0	0	0	0	0
ENSG00000243904	141	213	28	133	60	257	100	119	167	27	219	44	267	76
ENSG00000083635	194	104	508	18	430	21	426	264	123	466	39	337	17	337
ENSG00000248029	0	0	0	0	0	0	0	0	0	0	0	0	0	0
ENSG00000248027	3	0	5	0	0	0	0	0	0	0	0	14	0	4
ENSG00000206845	0	0	0	0	0	0	0	0	0	0	0	0	0	0
ENSG00000063515	0	0	0	0	0	0	0	0	0	0	0	0	0	0
ENSG00000252599	0	0	0	0	0	0	0	0	0	0	0	0	0	0
ENSG00000252598	0	0	0	0	0	0	0	0	0	0	0	0	0	0
ENSG00000279713	0	0	2	0	0	0	1	4	0	0	0	0	0	0
ENSG00000252591	0	0	0	0	0	0	0	0	0	0	0	0	0	0
ENSG00000247624	0	0	0	0	0	2	3	2	0	9	0	4	4	0
ENSG00000252593	0	0	0	0	0	0	0	0	0	0	0	0	0	0
ENSG00000167531	0	0	0	0	0	0	0	0	0	0	0	0	0	0
ENSG00000167536	527	579	728	163	1399	98	1409	579	645	716	329	1152	144	1490
ENSG00000252594	0	0	0	0	0	0	0	0	0	0	0	0	0	0
ENSG00000252597	0	0	0	0	0	0	0	0	0	0	0	0	0	0
ENSG00000167535	611	510	715	203	1676	214	1864	543	509	881	433	734	245	989
ENSG00000236472	0	0	0	0	0	0	0	0	0	0	0	0	0	0
ENSG00000207649	0	0	0	0	0	0	0	0	0	0	0	0	0	0
ENSG00000188886	8	14	22	0	50	4	52	11	3	5	0	12	8	24
ENSG00000279716	2	2	0	0	2	0	0	1	0	2	0	0	0	1
ENSG00000188883	155	204	234	72	419	47	475	156	188	149	96	282	83	378
ENSG00000270839	0	0	0	0	0	0	0	0	0	0	0	0	0	0
ENSG00000241506	1209	1624	909	807	1581	755	2460	1371	1629	864	1607	1195	961	2727
ENSG00000241505	0	0	0	0	0	0	0	0	0	0	0	0	0	0
ENSG00000094796	0	0	0	0	0	0	0	0	0	0	0	0	0	0
ENSG00000279719	0	0	0	0	0	0	0	0	0	0	0	0	0	0
ENSG00000226453	18	11	12	3	19	5	18	14	13	11	5	8	17	10
ENSG00000239249	0	0	0	0	0	0	0	0	0	0	0	0	0	0
ENSG00000237289	237	302	127	217	195	295	291	220	287	92	281	146	315	235
ENSG00000239739	0	0	0	0	0	0	0	0	0	0	0	0	1	0
ENSG00000237285	1	1	2	1	1	1	2	0	1	1	0	1	1	1
ENSG00000237286	0	0	0	0	0	0	0	0	0	0	0	0	0	0
ENSG00000237280	0	0	0	0	0	0	3	11	0	0	0	3	0	0
ENSG00000237281	0	0	0	0	0	0	0	0	0	0	0	0	0	0
ENSG00000237282	0	0	0	0	0	0	0	0	0	0	0	0	0	0
ENSG00000237283	0	0	0	0	0	0	0	0	0	0	0	2	0	0
ENSG00000272254	0	0	0	0	0	0	0	0	0	0	0	0	0	0
ENSG00000272255	3	0	9	0	6	0	7	3	0	3	0	2	0	5
ENSG00000206941	15	2	36	3	26	4	29	18	1	11	1	7	8	6
ENSG00000206947	0	0	0	0	0	0	0	0	0	0	0	0	0	0
ENSG00000206944	0	0	0	0	0	0	0	0	0	0	0	0	0	0
ENSG00000206949	0	0	0	0	0	0	0	0	0	0	0	0	0	0
ENSG00000206948	1	0	0	0	0	0	0	0	0	1	0	1	0	0
ENSG00000272259	0	0	0	0	0	0	0	0	0	0	0	0	0	3
ENSG00000101327	0	0	0	0	0	0	0	0	0	0	0	0	0	0
ENSG00000271781	48	32	62	12	56	9	44	60	39	60	20	57	15	74
ENSG00000271780	100	57	291	29	291	44	266	97	58	212	47	177	40	232
ENSG00000271787	0	0	0	0	0	0	0	0	0	2	0	0	0	2
ENSG00000200478	0	0	0	0	0	0	0	0	0	0	0	0	0	0
ENSG00000271784	4	8	15	0	22	3	24	10	11	10	4	19	3	14
ENSG00000200475	0	0	0	1	1	0	1	1	1	0	1	0	0	0
ENSG00000049192	8	0	5	1	6	0	5	3	3	10	2	5	2	4
ENSG00000271789	13	2	16	3	4	0	10	29	10	40	7	20	2	16
ENSG00000274365	0	0	0	0	0	0	0	0	0	0	0	0	0	0
ENSG00000200471	0	0	0	0	0	0	0	0	0	0	0	0	0	0
ENSG00000274363	0	2	3	0	0	0	2	5	0	3	0	0	0	0
ENSG00000200473	0	0	0	0	0	0	0	0	0	0	0	0	0	0
ENSG00000200472	0	0	0	0	0	0	1	0	0	0	0	0	0	0
ENSG00000101323	0	0	0	0	0	0	0	0	0	0	0	0	0	0
ENSG00000237136	0	0	0	0	0	0	0	0	0	0	0	0	0	0
ENSG00000177042	67	55	203	26	276	41	238	141	122	170	90	217	38	228
ENSG00000237135	2	2	2	0	1	0	3	7	0	7	1	2	0	6
ENSG00000177047	0	0	0	0	0	0	0	0	0	0	0	0	0	0
ENSG00000129566	635	404	727	175	514	199	550	843	402	1000	367	574	226	661
ENSG00000177045	561	613	878	176	1710	117	1471	518	532	574	171	979	171	1157
ENSG00000272789	0	0	0	0	0	0	0	0	0	0	0	0	0	1
ENSG00000272787	6	0	25	0	36	1	12	26	3	57	1	34	1	29
ENSG00000272784	0	0	0	0	0	0	0	0	0	0	0	0	0	0
ENSG00000154252	0	0	12	0	8	0	8	0	0	7	0	5	2	4
ENSG00000272783	0	0	0	0	0	0	0	0	0	0	0	0	0	0
ENSG00000237138	0	0	0	0	0	0	0	0	0	0	0	0	0	0
ENSG00000237139	0	0	0	0	0	0	0	0	0	0	0	0	0	0
ENSG00000277550	0	0	0	0	0	0	0	0	0	0	0	0	0	0
ENSG00000141232	1450	365	6521	131	4391	118	3621	2262	421	6176	203	3817	156	3976
ENSG00000277556	0	0	0	0	0	0	0	0	0	0	0	0	0	0
ENSG00000277558	2	0	4	0	2	0	1	4	0	1	1	4	0	4
ENSG00000277559	7	3	6	0	9	2	10	3	5	10	0	16	0	11
ENSG00000172671	45	24	45	6	24	8	48	40	12	43	6	34	22	42
ENSG00000112337	0	0	0	0	0	0	0	0	0	0	0	0	0	0
ENSG00000274098	0	0	0	0	0	0	1	0	0	0	0	0	0	0
ENSG00000274099	1	0	1	0	0	1	1	4	2	1	1	1	0	1
ENSG00000279068	2	12	6	0	4	8	0	9	6	0	0	18	5	0
ENSG00000223761	0	0	0	0	0	0	0	0	0	0	0	0	0	0
ENSG00000223764	513	569	456	242	726	175	829	585	582	646	444	606	175	909
ENSG00000223765	0	0	0	0	0	0	0	0	0	0	0	0	0	0
ENSG00000279062	1	1	0	0	2	1	1	1	0	1	1	1	0	0
ENSG00000274091	1	1	1	0	1	1	1	1	1	1	1	1	1	1
ENSG00000223768	116	132	98	38	126	11	124	151	136	122	82	120	0	184
ENSG00000279061	0	0	0	0	0	0	0	0	0	0	0	0	0	0
ENSG00000236427	0	0	0	0	0	0	0	0	0	0	0	0	0	0
ENSG00000236426	0	0	0	0	0	0	0	0	0	0	0	0	0	0
ENSG00000236425	0	0	0	0	0	0	0	0	0	0	0	0	0	0
ENSG00000279065	0	0	2	0	0	0	0	0	1	0	0	0	0	0
ENSG00000136750	0	0	0	0	0	0	0	0	0	0	0	0	0	0
ENSG00000270789	1	0	1	1	1	0	1	2	1	1	0	1	0	1
ENSG00000136754	603	774	739	196	1193	89	1179	875	748	785	427	996	100	1385
ENSG00000136758	2381	3177	2502	1418	2697	1343	3220	3164	3135	2499	2738	2496	1660	3636
ENSG00000270781	7	2	8	2	9	0	4	5	0	6	0	6	0	6
ENSG00000270782	0	0	0	0	0	0	0	0	0	0	0	0	0	0
ENSG00000232508	0	0	0	0	0	0	0	0	0	0	0	0	0	1
ENSG00000232500	0	0	0	0	0	0	0	0	0	0	0	0	0	0
ENSG00000232502	0	0	0	0	0	0	0	0	0	0	0	0	0	0
ENSG00000232503	0	0	0	0	0	0	0	0	0	0	0	0	0	0
ENSG00000232504	3	3	6	2	8	0	4	6	0	9	0	8	0	4
ENSG00000249087	41	19	153	7	115	11	98	67	25	165	14	69	11	123
ENSG00000249086	0	0	0	0	0	0	0	0	0	0	0	0	0	0
ENSG00000116017	718	455	1491	102	1710	107	1316	885	461	1108	173	1258	123	1380
ENSG00000116016	171	230	309	81	364	35	292	344	384	407	163	431	55	474
ENSG00000249082	0	4	0	2	3	0	0	0	0	0	0	0	0	0
ENSG00000249081	0	0	0	0	0	0	0	0	0	0	0	0	0	0
ENSG00000234034	0	0	0	0	0	0	0	0	0	0	0	0	0	0
ENSG00000249089	0	0	0	0	0	0	0	0	0	0	0	0	0	0
ENSG00000250567	0	0	0	0	0	0	0	0	0	0	0	0	0	0
ENSG00000201707	0	0	0	0	0	0	0	0	0	0	0	0	0	0
ENSG00000234033	0	0	0	0	0	0	0	0	0	0	0	0	0	0
ENSG00000242860	3	0	0	0	0	0	0	0	0	0	0	0	0	0
ENSG00000197674	0	0	0	0	0	0	0	0	0	0	0	0	0	0
ENSG00000201708	0	0	0	0	0	0	0	0	0	0	0	0	0	0
ENSG00000201709	0	0	0	0	0	0	0	0	0	0	0	0	0	0
ENSG00000242861	20	15	15	4	19	1	23	21	16	29	12	11	2	27
ENSG00000201704	0	0	0	0	0	0	0	0	0	0	0	0	0	0
ENSG00000120440	0	0	0	0	0	0	0	0	0	0	0	0	0	0
ENSG00000201700	0	0	0	0	0	0	0	0	0	0	0	0	0	0
ENSG00000201701	0	0	0	0	0	0	0	0	0	0	1	0	0	1
ENSG00000249156	0	0	0	0	0	0	0	0	0	0	0	1	0	0
ENSG00000250560	0	0	0	0	0	0	0	0	0	0	0	0	0	0
ENSG00000274459	0	0	0	0	0	0	0	0	0	0	0	1	0	0
ENSG00000180211	29	50	2	31	15	60	29	22	37	5	49	11	64	22
ENSG00000271259	6	0	3	2	0	0	2	3	2	1	0	1	0	5
ENSG00000187244	1613	2086	511	1264	731	2421	1048	1352	2243	433	2277	500	2379	846
ENSG00000276208	0	0	0	0	0	0	0	0	0	0	0	0	0	0
ENSG00000276206	0	0	0	0	0	0	0	0	0	0	0	0	0	0
ENSG00000276205	0	0	0	0	0	0	0	0	0	0	0	0	0	0
ENSG00000276204	0	0	0	0	0	0	0	0	0	0	0	0	0	0
ENSG00000276203	1	0	2	0	1	0	1	2	1	2	1	1	1	2
ENSG00000271250	0	0	0	0	0	1	0	0	0	0	0	0	0	1
ENSG00000271253	0	3	0	0	1	2	4	0	0	0	0	4	2	2
ENSG00000276200	0	0	0	0	0	0	0	0	0	0	0	0	0	0
ENSG00000270124	0	0	0	0	0	0	0	0	0	0	0	0	0	0
ENSG00000270127	7	7	14	3	10	0	10	15	6	14	2	10	0	12
ENSG00000206972	1	1	0	1	1	1	1	1	1	1	2	0	1	1
ENSG00000270123	0	0	0	0	0	0	0	0	0	0	0	0	0	0
ENSG00000174099	3	0	0	0	0	0	2	5	0	0	5	2	0	0
ENSG00000278338	2	0	9	0	9	0	8	7	0	21	8	6	0	10
ENSG00000224233	0	0	0	0	0	0	0	0	0	0	0	0	0	0
ENSG00000235199	0	0	0	0	0	0	0	0	0	0	0	0	0	0
ENSG00000224235	0	0	0	0	0	0	0	0	0	0	0	0	0	0
ENSG00000187969	0	0	0	0	0	0	0	0	0	0	0	0	0	0
ENSG00000224237	0	0	0	0	0	0	0	1	0	0	0	0	0	0
ENSG00000224236	20	28	21	10	33	19	51	28	27	25	22	22	14	54
ENSG00000264653	6	0	3	0	0	0	2	7	1	4	1	3	0	3
ENSG00000224238	0	0	0	0	0	0	0	0	0	0	0	0	0	0
ENSG00000235190	0	0	0	0	0	0	0	0	0	0	0	0	0	0
ENSG00000137404	473	628	309	351	597	474	883	533	382	416	622	372	508	644
ENSG00000264657	0	0	0	0	0	0	0	0	0	0	0	0	0	0
ENSG00000235197	0	0	0	0	0	0	0	0	0	0	0	0	0	0
ENSG00000264655	8	0	30	0	18	0	13	15	3	21	9	18	0	24
ENSG00000275576	9	0	2	2	2	0	4	20	2	17	1	7	2	2
ENSG00000275572	0	0	0	0	0	0	0	0	0	0	0	0	0	0
ENSG00000162840	46	84	21	40	49	121	43	59	66	28	114	21	128	46
ENSG00000060138	1067	1345	709	740	1081	1189	1560	1150	1369	574	1345	895	1265	1373
ENSG00000275578	0	0	0	0	0	0	0	0	0	0	0	0	0	0
ENSG00000281593	8	0	3	2	3	2	6	7	4	9	6	2	2	3
ENSG00000044012	0	0	0	0	0	0	0	0	0	0	0	0	0	0
ENSG00000231857	0	0	0	0	0	0	0	0	0	0	0	0	0	0
ENSG00000122254	0	0	0	0	0	0	0	0	0	0	0	0	0	0
ENSG00000231855	0	0	0	0	0	0	0	0	0	0	0	0	0	0
ENSG00000231852	0	0	0	0	5	0	0	0	0	0	0	0	0	3
ENSG00000231851	0	0	0	0	0	0	0	0	0	0	0	0	0	0
ENSG00000130751	7	15	8	0	14	5	30	9	6	11	6	5	3	22
ENSG00000180818	0	5	21	0	21	0	22	2	5	17	3	14	0	19
ENSG00000231859	0	0	0	0	0	0	0	0	0	0	0	0	0	0
ENSG00000130755	0	0	0	0	0	14	0	0	0	0	10	0	0	2
ENSG00000186115	0	0	0	0	0	0	0	0	3	0	0	0	0	0
ENSG00000197670	3	3	10	0	0	0	8	14	7	8	0	9	0	0
ENSG00000110756	447	338	725	80	532	101	412	541	300	624	170	523	110	497
ENSG00000248840	4	5	7	0	0	0	2	7	0	1	1	1	0	5
ENSG00000264230	0	5	0	0	0	0	0	1	0	0	0	0	0	5
ENSG00000248843	0	0	0	0	0	0	0	0	1	0	0	0	0	0
ENSG00000248844	0	0	0	0	0	0	0	0	0	0	0	0	0	0
ENSG00000248846	0	0	0	0	0	0	0	0	0	0	0	0	0	0
ENSG00000248847	0	0	0	0	0	0	0	0	0	0	0	0	0	0
ENSG00000248848	0	0	0	0	0	0	0	0	0	0	0	0	0	0
ENSG00000134278	631	559	961	97	855	52	721	864	550	1080	196	901	103	962
ENSG00000202474	6	6	6	2	4	0	5	2	3	5	1	7	1	4
ENSG00000230813	0	0	0	0	0	0	0	0	0	0	0	0	0	0
ENSG00000230814	0	0	0	0	0	0	0	0	0	0	0	0	0	0
ENSG00000266312	0	0	0	0	0	0	0	0	0	0	0	0	0	0
ENSG00000230817	0	0	0	0	0	0	0	0	0	0	0	0	0	0
ENSG00000230818	4	0	3	0	1	0	4	9	0	7	0	1	0	5
ENSG00000230819	0	0	0	0	0	0	0	0	0	0	0	0	0	0
ENSG00000217791	6	10	4	7	4	9	5	8	10	2	7	4	4	4
ENSG00000072506	2003	2983	550	1896	1042	3156	1579	2032	2649	470	3264	745	3440	1464
ENSG00000283688	0	0	0	0	0	0	0	0	0	0	0	0	0	0
ENSG00000181135	195	143	527	43	1114	91	811	147	85	746	109	742	128	858
ENSG00000134183	7	9	3	1	5	0	16	5	7	3	7	10	3	2
ENSG00000069712	0	0	0	0	0	0	0	0	0	0	0	0	0	0
ENSG00000270587	0	0	1	0	0	0	2	0	0	0	0	0	0	1
ENSG00000134186	457	229	698	52	365	52	560	781	171	1323	66	844	76	973
ENSG00000134184	8	11	0	8	0	13	8	4	10	0	8	5	12	5
ENSG00000227224	0	0	0	0	0	0	0	0	0	0	0	0	0	0
ENSG00000262712	31	18	39	6	49	3	57	34	17	48	8	41	1	52
ENSG00000262714	9	6	9	1	6	3	7	9	4	13	11	5	3	6
ENSG00000248211	0	0	3	0	0	0	0	4	0	0	0	0	0	0
ENSG00000259832	0	0	0	0	0	0	0	0	0	0	0	0	0	0
ENSG00000248213	0	1	0	0	1	0	0	0	0	0	0	0	0	0
ENSG00000037042	280	372	354	180	496	173	696	319	314	382	316	411	260	650
ENSG00000284715	0	0	0	0	0	0	0	0	0	0	0	0	0	0
ENSG00000260622	0	0	0	0	0	0	0	0	0	0	0	0	0	0
ENSG00000260620	0	0	0	0	0	0	0	0	0	0	0	0	0	0
ENSG00000260621	0	0	0	0	0	0	0	0	0	0	0	0	0	0
ENSG00000260626	0	0	0	0	0	0	0	0	0	0	0	0	0	0
ENSG00000284716	0	0	0	0	0	0	0	0	0	0	0	0	0	0
ENSG00000078487	67	79	53	45	62	42	97	84	74	42	90	39	51	85
ENSG00000260625	16	15	68	8	56	9	74	18	12	61	7	32	7	59
ENSG00000248215	0	0	0	0	0	0	0	0	0	0	0	0	0	0
ENSG00000260628	0	0	0	0	0	0	0	0	0	0	0	0	0	0
ENSG00000260629	0	0	0	0	0	0	0	0	0	0	0	0	0	0
ENSG00000042753	2086	3081	718	1870	1675	3074	2664	1847	2722	562	3275	958	3168	2090
ENSG00000196096	0	0	0	0	0	0	0	0	0	0	0	0	0	0
ENSG00000283685	0	0	0	0	0	0	0	0	0	0	0	0	0	0
ENSG00000283684	0	0	0	0	0	0	0	0	0	0	0	0	0	0
ENSG00000105855	33	27	67	0	39	8	45	34	29	114	12	82	12	68
ENSG00000105854	232	233	48	110	133	241	197	265	275	106	217	104	340	169
ENSG00000111481	1642	2414	1217	948	1713	1948	3146	1561	1736	743	2846	834	1653	2738
ENSG00000105856	620	489	1168	80	1115	74	1041	676	357	983	112	883	47	975
ENSG00000105851	0	0	0	0	0	0	0	0	0	0	0	0	0	0
ENSG00000079689	0	0	0	0	0	0	0	0	0	0	0	0	0	0
ENSG00000105852	0	0	0	0	0	0	0	0	0	0	0	0	0	0
ENSG00000142252	444	402	824	95	1112	139	1254	431	312	590	155	883	163	904
ENSG00000012174	175	149	437	49	331	24	348	362	213	529	116	438	32	425
ENSG00000131002	0	0	0	0	0	0	0	0	0	0	0	0	0	0
ENSG00000012171	876	1039	813	637	1142	552	1414	1312	1237	748	1170	1124	862	1537
ENSG00000220447	0	0	0	0	0	0	0	0	0	0	0	0	0	0
ENSG00000131007	0	0	0	0	0	0	0	0	0	0	0	0	0	0
ENSG00000135587	614	695	497	391	767	438	1017	698	704	542	705	594	458	1083
ENSG00000214111	1	0	2	0	2	0	0	0	0	2	0	0	0	0
ENSG00000257022	0	0	0	0	0	0	0	0	0	0	0	0	0	0
ENSG00000214110	193	317	162	211	169	338	230	191	257	103	342	137	266	208
ENSG00000196098	0	0	0	0	0	0	0	0	0	0	0	0	0	0
ENSG00000071082	4296	7051	1051	4288	2013	7890	3197	5458	6562	1406	7312	1546	10847	3453
ENSG00000124490	0	0	0	0	0	0	0	0	0	0	0	0	0	0
ENSG00000139780	0	0	0	0	0	0	0	0	0	0	0	0	0	0
ENSG00000180660	0	1	0	0	0	0	0	0	0	0	0	0	0	0
ENSG00000135638	7	3	15	0	24	0	19	6	3	9	6	3	2	18
ENSG00000180662	0	0	0	0	0	0	0	0	0	0	0	0	1	0
ENSG00000180667	6	0	18	0	14	0	16	15	0	29	0	12	0	13
ENSG00000188419	152	144	239	39	165	26	124	259	129	250	77	181	20	197
ENSG00000135632	781	889	894	334	1819	94	1661	811	803	832	471	1238	103	1693
ENSG00000135631	236	134	540	17	565	6	442	245	110	445	34	509	23	509
ENSG00000135636	0	0	0	0	0	0	0	0	0	0	0	0	0	0
ENSG00000135637	300	72	810	35	1016	27	601	538	75	932	29	658	81	802
ENSG00000210195	7	8	36	7	25	7	13	7	12	56	6	36	10	24
ENSG00000147155	1269	2690	1125	1631	1231	2732	1934	1203	3698	995	2151	1477	1742	1601
ENSG00000263445	0	0	0	0	0	0	0	0	0	0	0	0	0	0
ENSG00000112539	0	0	0	0	0	0	0	0	0	0	0	0	0	0
ENSG00000263443	0	0	0	0	0	0	0	0	0	0	0	0	0	0
ENSG00000272905	2	0	1	0	5	0	0	6	0	8	0	3	0	1
ENSG00000114503	692	770	956	277	1266	218	1405	1006	789	966	556	1031	394	1504
ENSG00000258629	0	0	0	0	0	0	0	0	0	1	0	1	0	2
ENSG00000184992	4260	4954	3935	1748	3986	1057	4072	5939	6326	4781	4422	4463	1468	5300
ENSG00000116670	703	1030	424	555	1009	726	1449	723	776	418	954	565	648	1168
ENSG00000259767	5	0	3	0	2	0	1	13	1	6	0	6	0	3
ENSG00000224296	0	0	0	0	0	0	0	0	0	0	0	0	0	0
ENSG00000115677	10126	12667	5984	7155	7757	11042	11875	11454	12619	5311	15270	6722	11912	11816
ENSG00000259763	0	0	0	0	0	0	0	0	0	0	0	0	0	0
ENSG00000259762	2	0	0	0	5	0	0	14	0	0	0	0	0	0
ENSG00000259761	10	16	28	4	36	0	19	33	10	29	5	25	0	28
ENSG00000259760	0	0	0	0	0	0	0	0	0	0	0	0	0	0
ENSG00000259769	0	0	0	0	0	0	0	0	0	0	0	0	0	0
ENSG00000259768	187	185	228	43	312	12	314	202	181	199	107	247	19	299
ENSG00000261971	44	36	82	16	117	31	100	85	47	83	39	118	49	111
ENSG00000267591	0	0	0	0	0	0	0	0	0	0	0	0	0	0
ENSG00000258624	0	0	0	0	0	0	0	0	0	0	0	0	0	0
ENSG00000261978	0	0	0	0	0	0	0	0	0	0	0	0	0	0
ENSG00000258627	0	0	0	0	0	0	0	0	0	0	0	0	0	0
ENSG00000116852	27	14	113	2	76	0	65	27	23	125	0	58	7	79
ENSG00000226284	33	52	7	48	18	59	43	42	36	16	56	17	59	35
ENSG00000267594	0	0	0	0	0	0	0	0	0	0	0	0	0	0
ENSG00000267597	0	0	0	0	0	0	0	0	0	0	0	0	0	0
ENSG00000162592	0	0	0	0	0	0	0	0	0	0	0	0	0	0
ENSG00000263199	0	0	0	0	0	0	0	0	0	0	0	0	0	0
ENSG00000219747	390	660	93	424	151	882	238	345	485	69	639	92	852	201
ENSG00000162591	530	658	201	325	464	435	596	650	834	273	677	443	532	727
ENSG00000125255	0	0	0	0	0	0	0	0	0	0	0	0	0	0
ENSG00000227258	0	0	0	0	0	0	0	0	0	0	0	4	0	8
ENSG00000227259	0	0	0	1	0	0	2	0	0	0	0	0	0	0
ENSG00000227256	0	0	5	0	12	0	2	0	0	4	0	0	0	4
ENSG00000227257	1	0	0	0	0	0	0	0	0	0	0	0	0	0
ENSG00000227254	0	0	0	0	0	0	0	0	0	0	0	0	0	0
ENSG00000227255	0	0	0	0	0	0	0	0	0	0	0	0	0	0
ENSG00000227252	12	26	42	8	40	3	51	29	12	41	9	34	7	36
ENSG00000227253	0	0	0	0	0	0	0	0	0	0	0	0	0	0
ENSG00000267734	0	0	0	0	0	0	0	0	0	0	0	0	0	0
ENSG00000105143	0	0	0	0	0	0	0	0	0	0	0	0	0	0
ENSG00000105141	0	0	0	0	0	0	0	0	0	0	0	0	0	0
ENSG00000105146	0	0	0	0	0	0	0	0	0	0	0	0	0	0
ENSG00000267630	0	0	0	0	0	0	0	0	0	0	0	0	0	0
ENSG00000267631	1	0	0	0	1	0	1	1	2	0	0	0	1	0
ENSG00000267632	15	4	18	0	6	0	8	38	4	41	5	17	0	23
ENSG00000267633	0	0	0	0	0	0	0	0	0	0	0	0	0	0
ENSG00000142920	9	2	18	5	26	3	18	15	8	24	0	14	3	28
ENSG00000267636	0	0	0	0	0	0	0	0	0	0	0	0	0	0
ENSG00000267637	3	0	1	0	1	0	0	6	0	1	0	0	0	4
ENSG00000186543	0	0	0	0	0	0	0	0	0	0	0	0	0	0
ENSG00000235949	4	12	21	0	13	3	19	14	4	13	0	11	0	10
ENSG00000211798	0	0	0	0	0	0	0	0	0	0	0	0	0	0
ENSG00000235940	0	0	0	0	0	0	0	0	0	0	0	0	0	0
ENSG00000235943	0	0	0	0	0	0	0	0	0	0	0	0	0	0
ENSG00000235942	0	0	0	0	0	0	0	0	0	0	0	0	0	0
ENSG00000146205	14	14	35	5	57	10	24	12	12	25	8	40	11	37
ENSG00000235944	88	54	100	17	215	18	176	77	61	99	30	145	16	173
ENSG00000235947	0	0	0	0	0	0	0	0	0	0	0	0	0	0
ENSG00000235946	2	1	1	0	1	0	3	4	2	2	0	1	0	2
ENSG00000164418	59	28	88	6	75	17	83	89	52	135	33	84	11	111
ENSG00000242509	0	0	0	0	0	0	0	0	0	0	0	0	0	0
ENSG00000164411	8	8	8	0	24	0	14	12	8	9	3	26	0	19
ENSG00000222150	0	0	0	0	0	0	0	0	0	0	0	0	0	0
ENSG00000242507	0	0	0	0	0	0	0	0	0	0	0	0	0	0
ENSG00000280163	11	2	3	2	2	0	2	2	0	11	0	2	0	16
ENSG00000222154	0	0	0	0	0	0	0	0	0	0	0	0	0	0
ENSG00000202227	0	0	0	0	0	0	0	0	0	0	0	0	0	0
ENSG00000255776	0	0	0	0	0	0	0	0	0	0	0	0	0	0
ENSG00000100532	195	137	522	30	382	19	475	167	175	423	74	340	34	567
ENSG00000198937	267	420	82	269	192	453	339	231	304	50	351	116	381	236
ENSG00000276478	0	0	0	0	0	0	0	0	0	0	0	0	0	0
ENSG00000077454	710	639	1006	181	1994	157	1514	678	691	1048	382	1545	254	1575
ENSG00000186265	0	0	0	0	0	0	0	3	0	0	0	0	0	0
ENSG00000273419	0	6	6	3	2	2	2	3	5	2	0	3	0	5
ENSG00000263606	19	7	16	6	19	2	18	24	12	17	3	25	3	28
ENSG00000252362	0	0	0	0	0	0	0	0	0	0	0	0	0	0
ENSG00000077458	123	46	183	3	161	14	142	167	50	252	15	183	10	197
ENSG00000201465	0	0	0	0	0	0	0	0	0	0	0	0	0	0
ENSG00000226285	0	0	0	0	0	0	0	0	0	0	0	0	0	0
ENSG00000139292	0	0	0	0	0	0	0	0	0	0	0	0	0	0
ENSG00000224541	0	0	0	0	0	0	0	0	0	0	0	0	0	0
ENSG00000259168	0	0	0	0	0	0	0	0	0	0	0	0	0	0
ENSG00000201467	0	0	0	0	0	0	0	0	0	0	0	0	0	0
ENSG00000262953	0	0	2	0	0	0	0	0	0	0	0	0	0	0
ENSG00000278447	3	1	2	1	3	1	3	3	1	4	1	2	2	3
ENSG00000212658	0	0	0	0	0	0	0	0	0	0	0	0	0	0
ENSG00000212659	0	0	0	0	0	0	0	0	0	2	0	0	0	0
ENSG00000265908	0	0	0	0	0	0	0	0	0	0	0	0	0	0
ENSG00000265905	0	0	0	0	0	0	0	0	0	1	0	0	0	0
ENSG00000229433	0	0	0	0	0	0	0	0	0	0	0	0	0	0
ENSG00000212657	0	0	0	0	0	0	0	0	0	0	0	0	0	0
ENSG00000265902	0	0	0	0	0	0	0	0	0	0	0	0	0	0
ENSG00000253140	0	0	0	0	0	0	0	0	0	0	0	0	0	0
ENSG00000260367	14	10	40	14	32	15	28	30	9	17	9	23	8	29
ENSG00000260366	2	2	3	2	0	0	2	1	0	2	0	1	0	2
ENSG00000260364	0	0	0	0	0	0	0	0	0	0	0	0	0	0
ENSG00000260362	0	0	0	0	0	0	0	0	0	0	0	0	0	0
ENSG00000260361	14	12	16	2	11	0	11	22	5	17	10	13	1	9
ENSG00000280160	3	3	16	2	19	4	7	6	0	17	2	9	6	9
ENSG00000260369	24	25	59	7	97	9	58	31	20	80	19	31	15	61
ENSG00000260368	17	3	26	1	19	1	21	34	14	66	2	31	3	39
ENSG00000021300	207	297	92	194	146	357	197	215	282	52	326	126	370	211
ENSG00000217026	1	2	1	2	3	3	7	2	1	3	1	0	2	5
ENSG00000217027	237	334	77	219	122	362	160	264	324	71	367	108	431	217
ENSG00000213332	1	0	0	0	1	0	0	0	1	0	0	1	0	1
ENSG00000261013	0	0	0	0	0	0	0	0	0	0	0	0	0	0
ENSG00000100399	22	11	20	10	43	7	37	19	16	4	16	20	15	23
ENSG00000209482	8	1	22	3	17	2	8	8	3	14	2	10	3	17
ENSG00000209480	1	1	2	5	1	1	1	1	1	1	1	20	1	1
ENSG00000216378	1	0	0	0	0	0	0	0	0	0	0	0	0	2
ENSG00000100393	916	506	4091	147	2196	197	1915	1437	593	4468	232	2631	202	2265
ENSG00000213331	0	0	0	0	0	0	0	0	0	0	0	0	0	0
ENSG00000100395	784	814	825	283	1415	83	1724	893	796	839	590	1131	106	1542
ENSG00000200552	1	0	1	0	1	0	0	1	0	1	1	1	0	1
ENSG00000259164	0	0	0	0	0	0	0	0	0	0	0	0	0	0
ENSG00000223208	1	0	1	0	1	0	1	1	0	1	0	1	0	1
ENSG00000223203	7	4	6	5	9	6	5	8	6	4	6	2	12	8
ENSG00000223202	0	0	0	0	0	0	0	2	0	0	0	0	0	0
ENSG00000232353	0	0	0	0	0	0	0	0	0	0	0	0	0	0
ENSG00000200553	0	0	0	0	0	0	0	0	0	0	0	0	0	0
ENSG00000222356	0	0	0	0	0	0	0	0	0	0	0	0	0	0
ENSG00000213338	0	1	1	1	2	0	1	1	1	2	1	3	0	1
ENSG00000196550	162	109	352	12	302	20	236	239	118	340	40	269	21	386
ENSG00000196553	0	0	0	0	0	0	0	0	0	0	0	0	0	0
ENSG00000196557	2020	2844	1622	1411	2822	904	3390	2585	3230	1709	2508	2558	1298	3441
ENSG00000264387	0	0	0	0	0	0	0	0	0	0	0	0	0	0
ENSG00000282206	0	0	0	0	0	0	0	0	0	0	0	0	0	0
ENSG00000264386	0	0	0	0	3	0	0	0	0	2	0	1	0	1
ENSG00000197208	15	36	34	20	52	9	27	40	41	34	42	49	11	61
ENSG00000239468	8	0	9	1	1	0	3	13	0	6	0	4	2	3
ENSG00000239462	0	0	0	0	0	0	0	0	0	0	0	0	0	0
ENSG00000151292	416	483	398	272	342	454	401	515	480	410	405	337	397	471
ENSG00000113141	1010	1261	879	566	1612	302	2385	1048	988	975	1021	1196	344	2307
ENSG00000239464	0	0	0	0	0	0	0	0	0	0	0	0	0	0
ENSG00000280164	0	0	0	0	0	0	0	0	0	0	0	0	0	0
ENSG00000217686	0	0	0	0	0	0	0	0	0	0	0	0	0	0
ENSG00000217684	0	0	0	0	0	0	0	0	0	0	0	0	0	0
ENSG00000217680	0	0	0	0	0	0	0	0	0	0	0	0	0	0
ENSG00000222359	1	0	1	0	1	0	1	1	0	1	0	1	0	1
ENSG00000211947	0	0	0	0	0	0	0	0	0	0	0	0	0	0
ENSG00000026652	2	0	0	0	0	0	0	0	0	0	0	0	0	0
ENSG00000205955	0	0	0	0	0	1	0	0	0	0	0	0	0	2
ENSG00000211945	0	0	0	0	0	0	0	0	0	0	0	0	0	0
ENSG00000205959	0	0	0	0	0	0	0	0	0	0	0	0	0	0
ENSG00000185158	50	31	130	14	117	16	97	83	60	125	17	98	22	69
ENSG00000211681	0	0	0	0	0	0	0	0	0	0	0	0	0	0
ENSG00000211682	0	0	0	0	0	0	0	0	0	0	0	0	0	0
ENSG00000211683	3	0	0	0	2	0	0	0	0	0	0	0	0	4
ENSG00000211684	0	0	0	0	0	0	0	0	0	0	0	0	0	0
ENSG00000211685	0	0	0	0	0	0	0	0	0	0	0	0	0	0
ENSG00000211687	0	0	0	0	0	0	0	0	1	0	0	0	0	0
ENSG00000211688	0	0	0	0	0	0	0	0	0	0	0	0	0	0
ENSG00000211689	5	15	7	3	4	4	13	16	14	8	19	2	12	26
ENSG00000185155	0	0	0	0	0	0	0	0	0	0	0	0	0	0
ENSG00000185156	3	4	4	0	11	0	6	5	1	0	3	9	0	4
ENSG00000255042	0	0	0	0	0	0	0	0	0	0	0	0	0	0
ENSG00000229565	0	0	0	0	0	0	0	0	0	0	0	0	0	0
ENSG00000229562	3	7	6	0	3	0	4	6	2	6	1	8	1	2
ENSG00000229563	0	0	0	0	0	0	3	0	0	0	0	0	0	0
ENSG00000229560	0	0	0	0	0	0	0	0	0	0	0	0	0	0
ENSG00000225192	0	0	0	0	0	0	0	0	0	0	0	0	0	0
ENSG00000255040	1	0	1	0	0	1	3	0	1	3	1	2	0	1
ENSG00000229568	0	0	0	0	0	0	0	0	0	0	0	0	0	0
ENSG00000229569	0	0	0	0	0	0	0	0	0	2	0	0	0	0
ENSG00000213260	114	181	112	82	148	132	212	158	152	122	188	130	139	224
ENSG00000106635	683	566	1403	124	1507	135	1693	569	452	1024	241	1355	139	1217
ENSG00000106636	2216	2869	1483	1326	1986	806	3078	1637	2577	1806	1400	2597	968	4440
ENSG00000225190	413	208	884	63	997	78	811	469	217	940	110	852	69	840
ENSG00000280299	0	0	0	0	0	0	0	0	0	0	0	0	0	0
ENSG00000106631	0	0	0	0	0	0	0	0	1	0	4	0	4	0
ENSG00000106633	0	0	4	0	9	0	4	4	7	8	5	8	0	8
ENSG00000280295	0	0	0	0	0	0	0	0	0	0	0	0	0	0
ENSG00000213269	1	1	0	0	0	0	0	0	0	0	0	1	0	1
ENSG00000280296	1	0	5	0	2	1	1	3	0	4	0	1	0	1
ENSG00000106638	1359	1145	1499	481	1972	319	2592	1307	1263	1536	972	1870	383	2213
ENSG00000255047	0	0	0	0	0	0	0	0	0	0	0	0	0	0
ENSG00000211538	0	0	0	0	0	0	0	1	0	0	0	1	0	0
ENSG00000211532	0	0	0	0	0	0	0	0	0	0	0	0	0	0
ENSG00000255045	0	0	0	0	0	0	0	0	0	0	0	0	0	0
ENSG00000123584	0	0	0	0	0	0	0	0	0	0	0	0	0	0
ENSG00000260668	22	36	9	14	0	28	19	20	23	0	18	0	38	21
ENSG00000239626	3	4	6	3	3	2	3	7	7	3	2	4	1	1
ENSG00000206812	0	0	0	0	0	0	0	0	0	0	0	0	0	0
ENSG00000152670	0	0	0	0	0	0	0	0	0	0	0	0	0	1
ENSG00000152672	1	0	3	0	2	0	2	0	2	3	2	0	0	4
ENSG00000207569	0	0	0	0	0	0	0	0	0	0	0	0	0	0
ENSG00000238731	0	0	2	0	0	0	0	1	0	0	0	0	0	0
ENSG00000238730	0	0	0	0	0	0	0	0	0	0	0	0	0	0
ENSG00000238735	1	0	1	0	0	0	0	0	0	1	0	1	0	2
ENSG00000143643	336	401	357	129	412	134	494	498	436	448	303	487	221	626
ENSG00000124588	666	868	285	489	635	704	1222	617	784	301	922	465	796	1020
ENSG00000143641	1454	1762	1064	731	1513	624	1803	1617	1907	1034	1440	1364	797	2019
ENSG00000124587	304	277	207	149	417	123	503	280	259	232	261	307	126	514
ENSG00000167332	0	0	0	0	0	0	0	0	0	0	0	0	0	0
ENSG00000167333	38	10	120	2	105	3	82	44	14	98	0	70	0	95
ENSG00000009830	1463	1690	1253	775	1801	645	1824	1685	1918	1418	1287	1548	808	2076
ENSG00000281657	0	0	0	0	0	0	0	0	0	0	0	0	0	0
ENSG00000281655	0	0	0	0	0	0	0	0	0	0	0	0	0	0
ENSG00000281652	1	0	1	0	1	0	1	1	0	1	0	0	0	2
ENSG00000220161	0	0	0	0	0	0	0	0	0	3	3	0	0	0
ENSG00000258056	98	63	202	26	238	11	224	93	52	146	33	140	34	206
ENSG00000244183	1	0	0	0	0	0	2	4	0	0	0	0	2	1
ENSG00000178927	1599	1829	1796	546	3378	314	3523	1803	1875	1990	1135	2537	391	2162
ENSG00000178921	1313	1433	941	814	1154	734	1577	1295	1612	938	1223	1040	698	1667
ENSG00000178922	300	323	83	343	180	374	282	299	281	111	327	123	344	318
ENSG00000178928	0	0	0	0	0	0	0	0	0	0	0	0	0	0
ENSG00000266341	0	0	0	0	0	0	0	0	0	3	0	2	0	5
ENSG00000266340	0	0	0	0	0	0	0	0	0	0	0	0	0	0
ENSG00000252861	0	0	0	0	0	0	0	0	0	0	0	0	0	0
ENSG00000252860	0	0	0	0	1	0	0	2	0	0	0	0	0	0
ENSG00000252863	0	0	0	0	0	0	0	0	0	0	0	0	0	0
ENSG00000168310	106	76	174	4	185	7	214	117	76	144	21	127	7	170
ENSG00000258057	8	11	21	0	24	0	20	8	13	19	0	16	0	17
ENSG00000252867	0	0	0	0	0	0	0	0	0	0	0	0	0	0
ENSG00000168314	0	0	0	0	0	0	0	0	0	0	0	0	0	0
ENSG00000262456	0	0	0	0	0	0	0	2	0	0	0	0	0	0
ENSG00000212135	5	5	4	2	3	1	11	5	6	7	4	3	1	5
ENSG00000262454	286	163	306	83	344	46	395	388	150	361	134	376	48	424
ENSG00000212133	0	0	0	0	0	0	0	0	0	0	0	0	0	0
ENSG00000229492	0	0	1	0	0	0	0	1	0	0	0	1	0	1
ENSG00000241073	0	0	0	0	0	0	0	0	0	0	0	0	0	0
ENSG00000268416	1	0	2	3	1	1	2	3	1	3	0	1	0	4
ENSG00000114268	180	101	359	11	445	26	308	168	105	308	42	333	26	357
ENSG00000241074	0	0	0	0	0	0	0	0	0	0	0	0	1	0
ENSG00000268412	326	448	0	279	0	487	466	288	0	81	461	157	450	390
ENSG00000200673	0	0	0	0	0	0	1	1	0	0	0	0	0	0
ENSG00000200670	3	0	1	0	0	0	0	0	0	0	0	0	0	0
ENSG00000200677	0	0	0	0	0	0	0	0	0	0	0	0	0	0
ENSG00000040487	261	266	659	69	1011	74	810	356	237	662	94	713	91	769
ENSG00000200674	0	0	2	0	0	0	0	2	1	1	0	2	0	0
ENSG00000204709	0	0	0	0	0	0	0	0	0	0	0	0	0	0
ENSG00000204703	0	0	0	0	0	0	0	0	0	0	0	0	0	0
ENSG00000204702	0	0	0	0	0	0	0	1	0	0	0	0	0	0
ENSG00000204701	0	0	0	0	0	0	0	0	0	0	0	0	0	0
ENSG00000204700	0	0	0	0	0	0	0	0	0	0	0	0	0	0
ENSG00000204706	6	0	2	0	0	0	0	4	0	6	0	2	0	9
ENSG00000204705	1	0	0	0	0	0	0	0	0	0	0	0	0	0
ENSG00000204704	0	0	0	0	0	0	0	0	0	0	0	0	0	0
ENSG00000227973	11	15	6	11	11	13	24	12	22	8	22	4	14	26
ENSG00000217929	11	4	11	1	5	3	7	16	8	21	2	10	1	10
ENSG00000153107	1448	1627	1345	642	1299	410	1275	2196	1880	1627	1551	1338	583	1669
ENSG00000228778	0	0	0	0	0	0	0	0	0	0	0	0	0	0
ENSG00000228779	0	0	0	0	0	1	1	0	0	0	0	0	0	0
ENSG00000236932	0	0	0	0	0	0	0	0	0	0	0	0	0	0
ENSG00000228775	7	10	28	0	18	0	29	13	9	28	0	20	0	22
ENSG00000228776	0	0	0	0	0	0	0	0	0	0	0	0	0	0
ENSG00000228777	0	0	0	0	0	0	0	0	0	0	0	0	0	0
ENSG00000228770	0	0	0	0	0	0	0	0	0	0	0	0	0	0
ENSG00000228771	0	0	0	0	0	0	0	0	0	0	0	0	0	0
ENSG00000228772	0	0	0	0	0	0	0	0	0	0	0	0	0	0
ENSG00000279268	1	0	1	0	0	0	0	0	0	1	0	1	1	1
ENSG00000279269	0	0	0	0	0	0	0	0	0	0	0	0	0	0
ENSG00000222685	0	0	0	1	0	0	0	0	0	0	0	0	0	0
ENSG00000279261	0	0	0	0	0	0	0	0	0	0	0	0	0	0
ENSG00000279262	0	0	0	0	0	0	0	0	0	0	0	0	0	0
ENSG00000279263	0	0	0	0	0	0	0	0	0	0	0	0	0	0
ENSG00000279264	0	0	0	0	0	0	0	0	0	0	0	0	0	0
ENSG00000279265	2	2	8	0	5	0	7	8	0	10	0	5	0	6
ENSG00000279266	0	0	0	0	0	0	0	0	0	0	0	0	2	0
ENSG00000279267	8	1	2	1	5	0	2	4	3	5	1	6	1	4
ENSG00000226646	0	0	0	0	1	3	3	1	1	0	0	1	0	1
ENSG00000226647	0	0	0	0	0	0	0	0	0	0	0	0	0	0
ENSG00000226644	12	9	0	15	16	15	11	15	14	0	12	8	8	7
ENSG00000253839	0	0	0	0	0	0	0	0	0	0	0	0	0	0
ENSG00000226642	1	1	0	1	1	0	1	0	1	0	1	1	1	0
ENSG00000226643	0	0	0	0	0	0	0	0	0	0	0	0	0	0
ENSG00000226640	0	0	0	0	0	0	0	0	0	0	0	0	0	0
ENSG00000226641	0	0	0	0	0	0	0	1	0	0	0	0	0	0
ENSG00000164047	4	0	0	0	0	0	0	0	5	0	0	0	0	0
ENSG00000167004	2761	3784	1374	2178	1818	3431	2523	3113	3983	1327	3861	1574	3945	2565
ENSG00000226648	5	7	0	0	4	0	2	4	7	3	4	3	0	0
ENSG00000226649	0	0	0	0	0	0	0	0	0	0	0	0	0	0
ENSG00000158022	0	0	0	0	0	0	0	0	0	0	0	0	0	0
ENSG00000158023	74	55	60	10	87	5	64	67	45	60	29	74	9	59
ENSG00000183242	0	0	0	1	0	0	0	0	0	0	0	0	0	0
ENSG00000198723	5	4	0	0	2	2	9	2	0	0	4	3	0	0
ENSG00000167800	0	0	0	0	0	0	0	0	0	0	0	0	0	0
ENSG00000283728	1	1	1	1	2	1	2	1	1	1	1	1	1	1
ENSG00000275713	5862	4247	14737	2165	18392	3830	12715	5280	3916	8950	3503	10320	3746	10045
ENSG00000227412	0	0	0	0	0	0	0	0	0	0	0	0	0	0
ENSG00000183248	39	52	246	39	280	42	266	47	53	186	52	223	59	208
ENSG00000183249	0	0	0	0	0	0	0	0	0	0	0	0	0	0
ENSG00000127774	583	849	651	364	1401	376	1532	670	748	495	619	794	520	1409
ENSG00000239926	0	0	0	0	0	0	0	0	0	0	0	0	0	0
ENSG00000239924	0	0	0	0	0	0	0	0	0	0	0	0	0	0
ENSG00000239923	0	0	1	0	2	0	0	6	0	4	0	0	0	5
ENSG00000239922	0	0	0	0	0	0	0	0	0	0	0	0	0	0
ENSG00000239921	0	0	0	0	0	0	0	0	0	0	0	2	0	0
ENSG00000239920	0	0	0	0	0	0	1	0	0	0	0	0	0	0
ENSG00000233924	13	0	20	0	14	0	12	30	2	17	2	20	2	19
ENSG00000233927	2006	3181	543	2000	854	4210	1264	2107	2989	460	3829	674	4482	1179
ENSG00000233926	0	0	0	0	0	0	0	0	0	0	0	0	0	0
ENSG00000233921	2	2	2	2	4	6	5	2	4	2	4	4	3	4
ENSG00000233920	0	0	0	0	0	0	0	0	0	0	0	0	0	0
ENSG00000239432	0	0	0	0	1	0	0	0	0	0	0	0	0	0
ENSG00000233922	4	0	5	0	3	0	5	5	0	9	0	5	0	0
ENSG00000173838	23	18	18	0	29	8	33	10	16	12	10	29	0	40
ENSG00000233929	13	20	1	14	12	15	17	10	16	4	11	9	14	16
ENSG00000233928	0	0	0	0	0	0	0	0	0	0	0	0	0	0
ENSG00000227418	3	21	4	2	24	5	18	12	13	6	0	15	1	19
ENSG00000245311	0	0	0	0	0	0	0	0	0	0	0	0	0	0
ENSG00000245317	36	18	110	0	128	0	67	36	18	78	12	76	20	84
ENSG00000165406	170	178	307	38	257	10	219	203	149	192	53	230	33	206
ENSG00000256690	2	0	19	0	13	0	14	4	0	9	3	7	0	10
ENSG00000165409	0	0	0	0	0	0	0	0	0	0	0	0	0	0
ENSG00000257998	0	0	0	0	0	0	0	0	0	0	0	0	0	0
ENSG00000257999	0	0	4	0	4	0	0	0	0	3	0	0	0	2
ENSG00000241258	1181	692	748	288	827	208	1633	485	804	1354	377	273	228	544
ENSG00000257991	0	0	0	0	0	0	0	0	0	0	0	0	0	0
ENSG00000257997	0	0	0	0	0	0	0	0	0	0	0	0	0	0
ENSG00000257994	0	0	0	0	0	0	0	0	0	0	0	0	0	0
ENSG00000257995	0	0	0	0	0	0	0	0	0	0	0	0	0	0
ENSG00000206635	1	0	1	0	0	0	0	2	0	2	0	0	0	0
ENSG00000206634	3	0	2	0	2	0	5	2	0	4	1	2	0	2
ENSG00000206637	0	0	0	0	0	0	0	0	0	0	0	0	0	0
ENSG00000206636	0	0	0	0	0	0	0	0	0	0	0	0	0	0
ENSG00000206631	0	0	0	0	0	0	0	0	0	0	0	0	0	0
ENSG00000206630	2	2	5	1	4	2	3	3	1	4	1	4	2	4
ENSG00000256691	0	0	0	0	0	0	0	0	0	0	0	0	0	0
ENSG00000225224	8	1	14	0	6	2	9	33	4	27	1	18	2	25
ENSG00000255843	0	0	0	0	0	0	0	0	0	0	0	0	0	0
ENSG00000206639	0	0	1	0	0	0	0	0	0	1	0	1	0	1
ENSG00000255847	4	0	3	0	4	0	4	6	0	5	0	4	0	8
ENSG00000255845	0	0	0	0	0	0	0	0	0	0	0	0	0	0
ENSG00000207944	3	0	2	0	0	1	1	1	0	0	1	0	0	1
ENSG00000254718	7	14	21	7	25	8	26	11	18	28	5	10	10	14
ENSG00000207946	0	0	0	0	0	0	0	0	0	0	0	0	0	0
ENSG00000207947	0	0	1	0	2	0	0	0	0	2	0	2	1	0
ENSG00000207940	1	0	0	0	1	1	0	0	0	0	0	0	0	0
ENSG00000207941	0	0	0	0	0	0	0	0	0	0	0	0	0	0
ENSG00000207942	0	0	0	0	0	0	0	0	0	0	0	0	0	0
ENSG00000207943	1	0	0	0	1	0	1	2	0	1	0	1	0	1
ENSG00000254710	0	0	0	0	0	0	0	0	0	0	0	0	0	0
ENSG00000254713	0	0	0	0	0	0	0	3	0	2	0	2	0	2
ENSG00000254712	0	0	0	0	1	0	2	2	1	1	0	0	0	0
ENSG00000254715	0	0	0	0	0	0	0	1	0	1	1	0	0	1
ENSG00000254714	0	0	0	0	0	0	0	0	0	0	0	0	0	0
ENSG00000254717	0	0	0	0	0	0	0	0	0	0	0	0	0	0
ENSG00000147614	10	20	8	10	10	25	22	15	18	7	21	13	17	16
ENSG00000240849	2241	2032	6149	577	7919	452	5886	3620	2431	2875	1252	5996	642	3882
ENSG00000278135	0	0	0	0	0	0	0	1	0	0	0	0	0	0
ENSG00000278134	0	0	0	0	0	0	0	0	0	0	0	0	0	0
ENSG00000278133	86	27	177	17	142	6	97	130	32	194	14	174	2	127
ENSG00000158683	0	0	0	0	0	0	0	0	0	0	2	3	0	0
ENSG00000278131	0	0	0	0	0	0	0	0	0	0	0	0	0	0
ENSG00000278130	0	0	0	0	0	0	0	0	0	0	0	0	0	0
ENSG00000240842	0	0	0	0	0	0	0	0	0	0	0	0	0	0
ENSG00000225222	0	0	0	0	0	0	0	0	0	0	0	0	0	0
ENSG00000278139	0	0	0	0	0	0	0	0	0	0	0	0	0	0
ENSG00000240847	1	1	0	1	1	1	0	1	0	1	1	0	0	0
ENSG00000008056	0	0	0	0	0	0	0	0	3	0	0	0	0	0
ENSG00000130518	197	100	568	52	391	40	464	248	98	686	88	399	77	528
ENSG00000159374	0	0	0	0	0	0	0	0	0	0	0	0	0	0
ENSG00000159377	6626	9758	1662	6120	4294	10132	6948	6716	8910	1784	10977	2679	10073	6381
ENSG00000130511	1005	1400	450	857	1412	625	2449	955	1244	334	1378	911	867	2194
ENSG00000130513	1507	971	4718	353	6951	698	8209	1954	1045	3552	857	6092	1089	10148
ENSG00000130517	190	646	250	45	1050	146	1526	210	479	678	91	244	48	486
ENSG00000234998	0	0	126	0	211	0	147	1	0	0	0	0	0	0
ENSG00000164758	157	164	334	23	565	54	460	173	111	282	61	359	37	385
ENSG00000164756	0	2	2	0	0	2	0	0	0	0	0	0	2	0
ENSG00000164754	2185	2133	3777	585	4056	189	3713	3362	2458	4354	1238	4327	198	5113
ENSG00000164751	255	474	558	147	1028	56	910	317	507	375	201	916	71	1169
ENSG00000155508	841	675	957	102	1631	70	1479	850	299	1447	159	1386	49	1639
ENSG00000159082	141	45	339	7	152	40	168	234	29	489	28	262	16	243
ENSG00000155506	5636	5820	7971	1970	9048	791	7486	6967	6620	8388	4184	8544	997	8401
ENSG00000159086	458	160	642	34	457	28	467	761	208	1072	63	683	57	739
ENSG00000234093	179	261	54	190	79	340	142	173	260	36	338	70	351	137
ENSG00000011478	601	695	482	396	819	446	948	544	725	410	720	612	432	878
ENSG00000251778	0	0	0	0	0	0	0	0	0	0	0	0	0	0
ENSG00000235804	0	0	0	0	0	0	0	0	0	0	0	0	0	0
ENSG00000230769	5	0	2	0	5	3	0	14	5	2	0	4	0	2
ENSG00000238833	0	0	0	0	0	0	0	0	0	0	0	0	0	0
ENSG00000010704	30	44	22	20	34	9	52	32	23	25	30	30	9	34
ENSG00000196616	0	0	0	0	0	0	0	0	0	2	0	0	0	0
ENSG00000125046	0	0	0	0	0	0	0	0	0	0	0	3	0	5
ENSG00000238830	0	0	0	0	1	0	0	1	0	0	0	0	0	0
ENSG00000196611	0	3	0	0	0	12	1	0	8	0	5	0	8	0
ENSG00000081913	284	138	1065	27	733	31	511	353	162	1008	47	758	48	625
ENSG00000088205	968	1101	1084	385	1459	169	1542	1464	1298	1290	790	1332	225	1998
ENSG00000120498	0	0	0	0	0	0	0	0	0	0	0	0	0	0
ENSG00000252002	0	0	0	0	0	0	0	0	0	0	0	0	0	0
ENSG00000252001	0	0	0	0	0	0	0	0	0	0	0	0	0	0
ENSG00000252005	0	0	0	0	0	0	0	0	0	0	0	0	0	0
ENSG00000181029	1153	187	614	655	1387	1433	1603	220	175	247	142	332	1747	1268
ENSG00000238835	1	0	0	0	0	1	1	0	1	2	0	0	0	2
ENSG00000263923	0	0	0	0	0	0	0	0	0	0	0	0	0	0
ENSG00000005471	0	0	7	0	3	0	12	3	0	0	0	9	0	0
ENSG00000256713	0	0	0	0	0	0	0	0	0	0	0	0	0	0
ENSG00000256712	8	2	5	3	10	2	8	17	2	18	2	8	4	14
ENSG00000125753	1328	1881	1419	939	2609	494	3172	1298	1585	1274	1219	1784	487	2886
ENSG00000256717	0	0	0	0	0	0	0	0	0	0	0	0	0	0
ENSG00000256714	0	0	0	0	0	0	0	0	0	0	0	0	0	0
ENSG00000037280	38	39	24	25	58	7	87	36	31	38	31	41	14	68
ENSG00000254822	0	0	0	0	0	0	0	0	0	0	0	0	0	0
ENSG00000160124	104	120	118	61	198	50	341	182	152	134	119	156	86	264
ENSG00000243004	2	0	2	0	2	0	0	9	0	3	0	0	0	2
ENSG00000243007	34	55	10	43	20	70	23	27	46	8	60	9	70	26
ENSG00000235500	4	9	8	7	18	1	7	8	10	11	2	8	4	11
ENSG00000243008	0	0	0	0	0	0	0	0	0	0	0	0	0	0
ENSG00000203914	20	20	16	19	21	22	22	32	29	14	43	9	36	29
ENSG00000203910	0	0	0	0	0	0	0	0	0	0	0	0	0	0
ENSG00000251850	0	0	0	0	0	0	0	0	0	0	0	0	0	0
ENSG00000203573	0	0	0	0	1	0	0	0	0	1	0	0	0	0
ENSG00000231383	0	0	0	0	0	0	0	0	0	0	0	0	0	0
ENSG00000277371	0	0	0	0	0	0	0	0	0	0	0	0	0	0
ENSG00000231381	0	0	2	0	4	0	0	1	0	0	1	2	0	8
ENSG00000277373	1	2	3	0	6	0	2	0	1	4	0	0	0	1
ENSG00000277374	0	0	0	0	0	0	0	0	1	0	0	0	0	0
ENSG00000231386	0	0	0	0	1	0	0	0	0	0	0	0	0	0
ENSG00000231384	0	0	0	0	0	0	0	0	0	0	0	0	0	0
ENSG00000274933	0	0	0	0	0	0	0	0	0	0	0	0	0	0
ENSG00000274932	1	0	0	0	0	0	1	2	0	2	0	2	0	0
ENSG00000231389	0	0	0	0	0	0	0	0	0	0	0	0	0	0
ENSG00000236871	0	0	14	5	3	0	0	4	2	4	0	4	0	3
ENSG00000274937	4	1	4	0	5	0	7	0	0	9	2	3	1	2
ENSG00000274934	0	0	1	0	4	0	0	7	0	3	0	0	0	3
ENSG00000176928	11	1	12	1	10	0	9	14	4	27	0	16	1	23
ENSG00000251857	0	0	1	0	0	0	1	0	0	0	0	1	0	0
ENSG00000174429	0	0	0	0	0	0	0	0	0	0	0	0	0	0
ENSG00000176923	0	0	0	0	0	0	0	0	0	0	0	0	0	0
ENSG00000176922	0	0	0	0	0	0	0	0	0	0	0	0	0	0
ENSG00000176920	0	0	0	0	0	0	0	0	0	0	0	0	0	0
ENSG00000176927	0	0	0	0	0	0	0	4	1	0	0	0	0	2
ENSG00000232739	0	0	0	0	0	0	0	0	0	0	0	0	0	0
ENSG00000176925	0	0	0	0	0	0	0	0	0	0	3	0	0	0
ENSG00000244196	2	3	1	2	2	3	2	3	2	1	4	1	4	2
ENSG00000198169	227	126	626	23	591	60	571	149	158	724	67	631	36	622
ENSG00000198168	236	300	119	151	167	212	293	356	367	120	380	163	261	310
ENSG00000198162	2138	2340	1891	1071	1873	1471	1689	3388	3202	2771	2040	2135	1679	2679
ENSG00000198160	187	65	417	28	237	55	161	411	65	386	50	239	53	171
ENSG00000171049	0	0	0	0	0	0	0	0	0	0	0	0	0	0
ENSG00000175749	2	0	0	0	0	0	1	0	0	0	0	0	0	2
ENSG00000231655	0	0	0	0	0	0	0	0	0	0	0	0	0	0
ENSG00000231654	0	0	0	0	0	0	0	0	0	0	0	0	0	0
ENSG00000231656	0	0	0	0	0	0	0	0	0	0	0	0	0	0
ENSG00000171045	210	163	276	61	400	74	412	199	170	218	88	302	81	332
ENSG00000171044	32	30	52	21	65	21	70	75	36	70	30	71	38	59
ENSG00000231653	0	0	0	0	0	0	0	0	0	0	0	0	0	0
ENSG00000175745	12	0	44	0	41	0	26	14	0	22	4	19	0	31
ENSG00000179676	0	0	0	0	0	0	0	0	0	0	0	0	0	0
ENSG00000179674	3	0	2	0	5	2	2	2	2	8	2	6	0	7
ENSG00000262648	0	0	0	0	0	0	0	0	1	0	0	0	0	0
ENSG00000147316	242	95	708	16	498	17	473	413	139	746	19	506	7	571
ENSG00000230381	0	0	0	0	0	0	0	0	0	0	0	0	0	0
ENSG00000230383	806	1224	351	746	600	1376	1056	968	1225	315	1356	422	1531	1005
ENSG00000230384	0	0	0	0	0	0	0	0	0	0	0	0	0	0
ENSG00000230385	0	0	0	0	0	0	0	0	0	0	0	0	0	0
ENSG00000230386	0	0	0	0	0	0	0	0	0	0	0	0	0	0
ENSG00000230387	5	10	5	5	24	6	11	7	12	6	9	7	5	16
ENSG00000248783	0	0	0	0	0	0	0	0	0	0	0	0	0	0
ENSG00000248781	30	40	31	23	44	24	76	40	49	22	35	34	29	84
ENSG00000248780	27	13	113	4	84	3	91	40	12	93	9	68	5	77
ENSG00000248787	8	3	5	2	4	0	5	5	6	2	0	5	0	8
ENSG00000248785	1	1	1	2	1	1	1	4	2	2	1	2	3	3
ENSG00000167476	15	17	0	9	3	7	12	13	7	9	23	6	12	5
ENSG00000248789	0	0	0	0	0	0	0	0	0	0	0	0	0	0
ENSG00000206113	3	6	5	0	3	8	13	5	18	3	12	8	3	3
ENSG00000111897	1451	1425	2059	335	2101	123	2146	2439	2002	2304	757	2204	161	2703
ENSG00000244158	0	0	0	0	0	0	0	0	0	0	0	0	0	0
ENSG00000189238	0	0	0	0	0	0	0	0	0	0	0	0	0	0
ENSG00000265691	0	0	0	0	0	0	0	0	0	0	0	0	0	0
ENSG00000276427	0	0	0	0	0	0	0	0	0	0	0	0	0	0
ENSG00000276426	0	0	0	0	0	0	0	0	0	0	0	0	0	0
ENSG00000276422	0	0	0	0	0	0	0	3	0	0	0	0	0	1
ENSG00000253879	0	0	0	0	0	0	0	0	0	0	0	0	0	0
ENSG00000253878	23	10	55	4	80	9	72	38	13	58	13	64	8	95
ENSG00000253871	0	0	0	0	0	0	0	0	0	0	0	0	0	0
ENSG00000253870	0	0	0	0	0	0	0	0	0	0	0	0	0	0
ENSG00000253873	51	5	63	4	41	8	34	96	20	131	20	77	10	92
ENSG00000253872	0	0	0	0	0	0	0	1	1	5	0	1	0	0
ENSG00000219507	321	426	245	277	321	531	500	270	393	184	510	262	524	363
ENSG00000253874	0	0	0	0	0	0	0	0	0	0	0	0	0	0
ENSG00000253877	0	0	0	0	0	0	0	0	0	0	0	0	0	0
ENSG00000265470	0	0	0	0	0	0	0	0	0	0	0	0	0	0
ENSG00000240068	0	0	1	0	1	1	1	1	0	0	0	0	1	0
ENSG00000268500	0	0	0	0	0	0	0	0	0	0	0	0	0	0
ENSG00000240063	2	0	6	0	6	0	4	0	0	4	0	0	0	0
ENSG00000084754	3755	5051	1948	3183	2672	5023	3785	3663	4926	1536	5158	2069	5447	3545
ENSG00000240065	0	7	0	0	2	0	12	0	17	0	2	3	6	0
ENSG00000256927	0	0	0	0	0	0	0	0	0	0	0	0	0	0
ENSG00000095637	12	9	15	0	25	3	17	24	15	21	4	22	0	15
ENSG00000265699	0	0	0	0	0	0	0	0	0	0	0	0	0	0
ENSG00000249780	0	0	0	0	1	0	0	1	0	0	0	0	0	0
ENSG00000265474	0	0	0	0	0	0	2	0	0	4	0	3	0	0
ENSG00000249782	0	0	0	0	0	0	0	0	0	0	0	0	0	0
ENSG00000249784	657	678	25	483	50	790	79	580	933	19	970	38	888	72
ENSG00000249785	0	0	0	0	0	0	0	0	0	0	0	0	0	0
ENSG00000034713	876	1085	680	568	971	519	1528	904	877	606	949	718	580	1290
ENSG00000249787	0	0	0	0	0	0	0	0	0	0	0	0	0	0
ENSG00000176219	0	0	0	0	0	0	0	0	0	0	0	0	0	0
ENSG00000230528	0	0	0	0	0	0	0	0	0	0	0	0	0	0
ENSG00000230529	0	0	0	0	0	0	0	0	0	0	0	0	0	0
ENSG00000230524	10	6	37	0	25	0	21	17	0	27	3	18	0	38
ENSG00000230525	0	0	0	0	0	0	0	0	0	0	0	0	0	0
ENSG00000230526	0	0	0	0	0	0	0	0	0	0	0	0	0	0
ENSG00000230520	0	0	0	0	0	0	0	0	0	0	0	0	0	0
ENSG00000230521	6	7	11	1	19	8	12	4	1	14	3	13	4	7
ENSG00000230522	0	0	0	0	0	0	0	0	0	0	0	0	0	0
ENSG00000230523	0	0	0	0	0	0	0	0	0	0	0	0	0	0
ENSG00000146047	0	0	0	0	1	0	0	0	0	0	0	0	0	1
ENSG00000278907	0	0	3	0	1	0	0	2	0	0	0	0	0	1
ENSG00000278905	0	0	0	0	0	0	0	0	4	0	0	0	1	0
ENSG00000278902	0	0	0	0	0	0	0	0	0	0	0	0	0	0
ENSG00000278903	0	0	0	0	27	6	29	37	10	30	0	26	0	32
ENSG00000278900	2	0	0	0	0	0	1	4	0	1	0	1	0	1
ENSG00000278901	4	2	12	1	10	2	7	6	3	5	2	10	0	6
ENSG00000278908	0	0	0	0	0	0	0	0	0	0	0	0	0	0
ENSG00000278909	4	0	0	0	0	0	0	6	0	6	0	4	0	0
ENSG00000148225	115	108	157	28	152	14	173	126	64	157	57	127	13	141
ENSG00000133136	22	41	6	21	20	19	28	23	41	12	29	17	30	30
ENSG00000133135	0	0	0	0	0	0	0	0	0	0	0	0	0	0
ENSG00000133134	47	88	25	52	80	59	77	43	55	28	77	30	64	59
ENSG00000272426	23	12	84	9	40	5	26	21	5	34	15	27	7	30
ENSG00000138303	340	415	408	170	564	85	583	347	381	402	291	518	85	547
ENSG00000222312	0	0	0	0	0	0	0	0	0	0	0	0	0	0
ENSG00000222313	0	0	0	0	0	0	0	0	0	0	0	0	0	0
ENSG00000148229	2961	3397	3274	1186	5768	498	6260	3345	3288	3205	2358	4464	618	6394
ENSG00000138308	0	0	0	0	0	0	0	0	0	0	0	0	0	0
ENSG00000133138	5	0	4	0	13	0	5	4	5	9	5	7	0	9
ENSG00000144579	1717	846	4121	552	6923	322	5893	2217	2031	2958	925	4895	419	5330
ENSG00000067840	331	474	157	248	315	310	436	297	370	155	447	233	369	449
ENSG00000146592	0	0	0	0	0	0	0	0	0	0	0	0	0	0
ENSG00000248259	0	0	0	0	0	0	0	0	0	0	0	0	0	0
ENSG00000227012	0	0	0	0	0	0	0	0	0	0	0	0	0	0
ENSG00000248254	0	0	0	0	0	0	0	0	0	0	0	0	0	0
ENSG00000248257	0	0	0	0	0	0	0	0	0	0	0	0	0	0
ENSG00000248256	0	0	0	0	0	0	0	0	0	0	0	0	0	0
ENSG00000089177	395	421	601	89	460	107	405	542	364	654	157	530	129	543
ENSG00000172828	9	11	7	4	9	10	6	14	17	16	17	13	8	12
ENSG00000249128	0	0	0	0	0	0	0	0	0	0	0	0	0	0
ENSG00000254692	0	0	0	0	0	0	0	0	0	0	0	0	0	0
ENSG00000141068	90	55	203	5	144	16	196	123	33	185	9	164	18	187
ENSG00000137309	1855	1163	708	803	1336	1594	1512	1902	1223	587	1178	1251	1334	1541
ENSG00000144681	0	0	0	0	0	0	0	0	0	0	0	0	0	0
ENSG00000254693	0	0	0	0	0	0	0	0	0	0	0	0	0	0
ENSG00000172824	34	60	34	30	25	58	76	74	69	32	69	26	71	87
ENSG00000066468	256	205	609	33	545	33	372	437	206	773	72	671	39	634
ENSG00000268995	2	0	0	0	2	0	1	5	2	2	0	1	1	1
ENSG00000241333	1	2	1	2	1	2	2	1	1	1	2	0	1	1
ENSG00000268997	0	0	0	0	0	0	0	0	0	0	0	0	0	0
ENSG00000268991	0	0	0	0	0	0	0	0	0	0	0	0	0	0
ENSG00000268992	0	0	0	0	0	0	0	0	0	0	0	0	0	0
ENSG00000268993	0	0	0	0	0	0	0	0	0	1	0	1	0	1
ENSG00000205174	0	0	0	0	0	0	0	0	0	0	0	0	0	0
ENSG00000173193	87	109	117	31	105	12	68	139	93	105	53	92	21	118
ENSG00000266923	0	0	0	0	0	0	0	0	0	0	0	0	0	0
ENSG00000067596	1841	1252	3306	261	3457	103	2673	1865	1237	3079	387	2858	160	2795
ENSG00000266922	6	0	5	0	6	0	4	17	1	14	0	3	0	5
ENSG00000116604	210	78	1144	6	876	13	653	242	84	823	43	645	39	553
ENSG00000070808	0	0	0	0	0	0	0	0	0	0	0	0	0	0
ENSG00000252509	0	0	0	0	0	0	0	0	0	0	0	0	0	0
ENSG00000223047	0	0	0	0	0	0	0	0	0	0	0	0	0	0
ENSG00000223046	0	0	0	0	0	0	0	0	0	0	0	0	0	0
ENSG00000223044	0	0	1	0	1	0	0	5	0	1	0	0	0	1
ENSG00000223042	0	0	0	0	0	0	0	0	0	0	0	0	0	0
ENSG00000279749	0	0	0	0	0	0	0	0	0	0	0	0	0	0
ENSG00000279748	29	10	18	4	25	2	19	16	15	33	15	21	3	30
ENSG00000274115	3	0	0	1	2	0	1	1	0	2	0	6	1	1
ENSG00000274114	7	11	5	5	8	4	13	4	7	7	10	7	6	4
ENSG00000279744	37	0	30	3	12	1	11	25	2	24	0	11	0	15
ENSG00000274111	3	1	4	1	6	1	3	4	1	8	1	7	1	7
ENSG00000279742	152	25	221	9	169	2	146	190	20	226	21	201	14	217
ENSG00000279741	4	1	2	0	3	2	0	5	0	2	2	7	0	7
ENSG00000080189	1497	1597	1092	689	2604	389	3225	1587	1831	1172	1372	1720	427	2912
ENSG00000252505	0	0	0	0	0	0	0	0	0	0	0	0	0	0
ENSG00000147885	0	0	0	0	0	0	0	0	0	0	0	0	0	0
ENSG00000264999	0	0	0	0	0	0	0	0	0	0	0	0	0	0
ENSG00000147889	18	14	24	9	25	6	26	22	12	23	7	26	4	30
ENSG00000101935	822	801	772	207	674	79	553	1139	891	883	416	771	58	827
ENSG00000101938	0	0	0	0	0	0	0	0	0	0	0	0	0	0
ENSG00000130656	0	0	0	0	0	0	0	0	0	0	0	0	0	0
ENSG00000130653	58	76	36	33	107	16	129	70	72	43	66	77	52	110
ENSG00000223591	0	0	0	0	0	0	0	0	0	0	0	0	0	0
ENSG00000241291	0	0	0	0	0	0	0	0	0	0	0	0	1	0
ENSG00000259175	0	0	0	0	0	0	0	0	0	0	0	0	0	0
ENSG00000113389	13	19	14	0	17	5	24	18	19	17	5	13	3	17
ENSG00000223595	0	0	0	0	0	0	0	0	0	1	0	0	0	0
ENSG00000223597	0	0	0	0	0	0	0	0	0	0	0	0	0	0
ENSG00000180846	0	0	0	0	0	0	0	0	0	0	0	0	0	0
ENSG00000223599	25	6	12	0	18	6	11	69	2	49	0	21	9	36
ENSG00000223598	0	0	0	0	0	0	0	0	0	0	0	0	0	0
ENSG00000067334	214	157	521	35	499	46	579	231	192	593	61	499	40	661
ENSG00000113387	869	1002	472	554	675	716	1383	1041	1047	542	1349	709	930	1577
ENSG00000113384	1177	1273	1940	239	2389	119	2010	1513	1094	1607	433	2144	135	2164
ENSG00000207158	0	0	0	0	0	0	0	0	0	0	0	0	0	0
ENSG00000099985	0	0	0	0	0	0	0	0	0	0	0	0	0	0
ENSG00000099984	0	0	0	0	0	0	0	0	0	0	0	0	0	0
ENSG00000235545	0	0	0	0	0	0	0	5	0	0	0	0	0	0
ENSG00000235544	0	0	0	0	0	0	0	0	0	0	0	0	0	0
ENSG00000235547	0	0	0	0	0	0	1	0	0	0	0	0	0	0
ENSG00000235546	9	10	7	2	7	3	10	4	7	4	5	3	12	11
ENSG00000076258	35	45	24	9	47	10	70	36	26	35	31	30	0	71
ENSG00000212511	0	0	0	0	0	0	0	0	0	0	0	0	0	0
ENSG00000235549	0	0	0	0	0	0	0	0	0	0	0	0	0	0
ENSG00000235548	0	0	0	0	0	0	0	0	0	0	0	0	0	0
ENSG00000223558	0	0	0	0	0	0	0	0	0	0	0	0	0	0
ENSG00000234634	0	0	0	0	0	0	0	0	0	0	0	0	0	0
ENSG00000234636	0	0	0	0	0	0	3	0	0	0	0	0	0	0
ENSG00000234637	0	0	0	0	0	0	0	0	0	0	0	0	0	0
ENSG00000234630	0	0	0	0	0	0	0	0	0	0	0	0	0	0
ENSG00000234632	0	0	0	0	0	0	0	0	0	0	0	0	0	0
ENSG00000255951	0	0	0	0	0	0	0	0	0	0	0	0	0	0
ENSG00000180592	56	35	208	5	175	4	111	95	55	181	12	154	6	109
ENSG00000228948	2	0	0	1	0	0	0	0	0	0	0	0	0	4
ENSG00000061656	102	146	46	84	78	143	111	92	110	39	111	56	96	125
ENSG00000180596	7547	6495	12793	3515	21313	5504	15290	6056	6212	7580	5742	9795	5677	12346
ENSG00000073578	4036	4885	2097	2847	3965	3062	5570	3673	4064	2514	4348	3181	3268	6048
ENSG00000180884	273	47	771	17	604	17	476	269	29	690	20	484	21	510
ENSG00000228945	0	0	0	0	0	0	0	0	0	0	0	0	0	0
ENSG00000169203	51	19	108	5	76	10	64	97	41	184	0	98	11	107
ENSG00000228944	0	0	0	0	0	0	0	0	0	0	0	0	0	0
ENSG00000089009	7619	10789	3278	6938	5145	12458	7846	8457	11318	3163	12806	4085	13681	9035
ENSG00000261348	0	0	0	0	0	0	0	0	0	0	0	0	0	0
ENSG00000261349	7	1	9	1	10	3	10	10	7	14	2	9	1	7
ENSG00000273464	0	0	0	0	0	0	0	0	0	0	0	0	0	0
ENSG00000261347	0	0	0	0	0	0	0	0	0	0	0	0	0	0
ENSG00000169208	0	0	0	0	0	2	0	0	0	0	0	0	0	0
ENSG00000089006	1949	2123	2253	899	3229	892	2734	2780	2104	2938	1696	2781	1079	3325
ENSG00000261342	31	30	45	15	58	10	68	24	37	37	22	66	6	84
ENSG00000273461	0	0	0	0	0	0	0	0	0	0	0	0	0	0
ENSG00000261340	0	0	0	0	0	0	0	0	0	0	0	0	0	0
ENSG00000261341	0	0	0	0	2	0	0	0	0	0	0	0	0	0
ENSG00000279336	0	0	0	0	0	0	0	0	0	0	0	0	0	0
ENSG00000264192	0	0	0	0	0	0	0	1	0	0	0	0	0	0
ENSG00000264193	0	0	0	0	0	0	0	0	0	0	0	0	0	0
ENSG00000228941	0	0	0	0	0	0	0	0	0	16	0	0	0	0
ENSG00000264196	0	0	0	0	0	0	0	0	0	0	0	0	0	0
ENSG00000279337	0	0	0	0	0	0	0	0	0	1	0	0	2	0
ENSG00000269113	0	0	0	0	0	0	3	0	0	7	0	3	0	0
ENSG00000269110	0	0	0	0	0	0	0	0	0	0	0	3	0	0
ENSG00000117266	169	162	220	104	515	29	387	210	166	336	90	297	43	457
ENSG00000117262	749	831	718	408	695	440	1073	1059	947	926	804	770	552	1171
ENSG00000107831	0	0	0	0	0	0	0	2	0	0	0	0	0	0
ENSG00000107833	563	876	203	563	431	935	600	573	783	171	1058	291	923	669
ENSG00000224060	0	0	0	0	0	0	0	0	0	0	0	0	0	0
ENSG00000224061	15	20	14	8	25	4	44	20	15	14	13	26	4	43
ENSG00000156509	18	8	49	0	36	0	16	22	0	54	2	27	0	44
ENSG00000156508	43795	81292	16052	50116	23074	81970	34764	46539	72048	17245	94070	18092	105091	44656
ENSG00000224064	0	0	0	0	0	0	0	2	0	0	4	1	0	1
ENSG00000224065	1	0	0	0	0	0	0	0	0	0	0	1	0	0
ENSG00000224066	10	0	16	0	6	0	16	15	3	9	0	9	4	11
ENSG00000224067	0	0	0	0	0	0	0	0	0	0	0	0	0	4
ENSG00000224069	0	0	0	0	0	0	0	0	0	0	0	0	0	0
ENSG00000156500	25	44	47	9	46	13	54	42	26	48	42	48	15	70
ENSG00000060303	1	0	0	2	1	1	3	1	0	1	2	0	1	2
ENSG00000264444	0	0	0	0	0	0	0	0	0	0	0	0	0	0
ENSG00000156504	268	253	483	159	514	138	562	387	281	671	301	690	110	686
ENSG00000207157	1	0	0	0	0	1	0	0	0	0	0	0	0	0
ENSG00000254346	0	0	0	0	0	0	0	0	0	0	0	0	0	0
ENSG00000267182	0	0	0	0	2	0	0	0	0	0	0	0	1	0
ENSG00000267180	0	0	0	0	0	0	0	0	0	0	0	0	0	0
ENSG00000267187	0	0	0	0	0	0	0	0	0	0	0	0	0	0
ENSG00000267184	1	2	2	1	4	2	6	2	3	1	4	4	3	3
ENSG00000267185	47	45	35	19	52	14	73	43	53	40	52	42	18	72
ENSG00000103642	281	374	450	136	541	66	530	525	346	425	240	546	94	821
ENSG00000267188	0	0	0	0	0	0	0	3	0	0	0	5	0	0
ENSG00000267189	0	0	0	0	0	0	0	0	0	0	0	0	0	0
ENSG00000103647	11	5	15	3	10	0	24	0	3	9	4	10	0	7
ENSG00000263872	0	0	0	0	0	0	0	0	0	0	0	0	0	0
ENSG00000263873	0	1	0	0	0	0	0	1	0	0	0	0	0	0
ENSG00000263870	0	0	0	0	0	0	0	0	0	0	0	0	0	0
ENSG00000263874	6	0	8	0	13	0	7	25	0	19	0	10	1	4
ENSG00000263878	0	0	0	0	0	0	0	0	0	0	0	0	0	0
ENSG00000022556	0	0	0	0	0	0	0	0	0	0	0	0	0	0
ENSG00000181074	0	0	0	0	0	0	0	0	0	0	0	0	0	0
ENSG00000076928	1314	1640	939	656	2423	265	2951	1265	1558	927	1234	1827	284	2858
ENSG00000181072	0	0	0	0	0	0	0	0	3	0	0	0	0	0
ENSG00000076924	627	648	1062	236	2196	163	2250	661	610	963	402	1652	152	1883
ENSG00000143337	920	970	1056	194	1695	80	1010	1544	1189	1890	442	1678	118	2163
ENSG00000143333	176	22	540	8	485	6	419	238	23	626	25	473	16	488
ENSG00000134020	0	0	2	0	0	0	0	0	0	0	0	0	0	2
ENSG00000168152	44	12	92	2	57	5	57	80	23	81	3	63	0	88
ENSG00000189241	2741	3369	2715	1275	3672	888	4350	3097	3022	2239	2531	2796	736	4293
ENSG00000134028	0	0	0	0	0	0	0	0	0	0	0	0	0	0
ENSG00000111837	5	2	10	3	12	2	6	11	5	12	0	10	2	8
ENSG00000111834	0	0	0	0	0	0	0	0	0	0	0	0	0	0
ENSG00000111832	248	334	254	149	450	179	604	321	293	287	273	363	214	671
ENSG00000219619	0	0	0	0	0	0	0	0	0	0	0	0	0	0
ENSG00000262693	3	0	11	0	15	0	13	0	0	11	0	4	0	10
ENSG00000171903	254	344	207	144	251	171	456	334	316	239	292	240	184	386
ENSG00000244203	0	0	0	0	0	0	0	0	0	0	0	0	0	0
ENSG00000188596	0	0	0	0	0	0	0	2	2	0	0	0	0	0
ENSG00000188599	78	62	57	23	101	28	92	118	74	92	42	102	26	82
ENSG00000283675	0	0	0	0	0	0	0	0	0	0	0	0	0	0
ENSG00000238632	0	0	0	0	0	0	0	0	0	0	0	0	0	0
ENSG00000272248	1	2	8	0	8	3	9	2	6	7	0	8	6	9
ENSG00000121335	0	0	0	0	0	0	0	0	0	0	0	0	0	0
ENSG00000237230	0	0	0	0	0	0	0	0	0	0	0	0	0	0
ENSG00000230258	0	0	0	0	0	0	0	0	0	0	0	0	0	0
ENSG00000269800	9	4	17	0	11	0	18	12	5	12	0	13	0	10
ENSG00000269802	0	0	0	0	0	0	0	0	0	0	0	0	0	0
ENSG00000237233	2	0	4	3	6	0	6	7	4	9	0	9	5	0
ENSG00000269807	2	0	0	0	3	0	0	0	0	3	0	0	0	0
ENSG00000269806	0	0	0	0	0	0	0	0	0	0	0	0	0	0
ENSG00000265319	0	0	0	0	0	0	0	0	0	0	0	0	0	0
ENSG00000167914	0	0	0	0	0	0	0	0	0	0	0	0	0	0
ENSG00000237232	0	0	3	0	0	0	0	0	0	0	0	0	0	0
ENSG00000265313	0	0	0	0	0	0	0	0	0	0	0	0	0	0
ENSG00000265315	1	0	1	0	1	0	1	1	0	1	0	0	0	0
ENSG00000265316	0	0	0	0	0	0	0	0	0	0	0	0	0	0
ENSG00000263257	0	0	0	0	0	0	2	0	0	0	0	0	0	0
ENSG00000263252	0	0	0	0	0	0	0	0	0	0	2	0	0	0
ENSG00000263253	0	0	0	0	0	0	0	0	0	0	0	0	0	0
ENSG00000207156	0	0	0	0	0	0	0	0	0	0	0	0	0	0
ENSG00000251125	0	0	0	0	0	0	0	0	0	0	0	0	0	0
ENSG00000251127	0	0	0	0	0	0	0	0	0	0	0	0	0	0
ENSG00000251126	0	0	0	0	0	0	0	0	0	0	0	0	0	0
ENSG00000215367	0	0	0	0	0	0	0	0	0	0	0	0	0	0
ENSG00000167912	0	0	0	0	0	0	0	0	0	0	0	0	0	0
ENSG00000215365	0	0	0	0	0	0	0	0	0	0	0	0	0	0
ENSG00000251122	0	0	0	0	0	0	1	0	0	0	0	0	0	0
ENSG00000215369	0	0	0	0	0	0	0	0	0	0	0	0	0	0
ENSG00000215368	0	0	0	0	0	0	0	0	0	0	0	0	0	0
ENSG00000251129	108	91	121	26	195	40	231	133	92	155	72	156	36	221
ENSG00000251128	0	0	0	0	0	0	0	0	0	0	0	0	0	0
ENSG00000119760	581	603	596	246	1122	220	1203	609	559	680	382	827	190	1253
ENSG00000259352	0	0	0	0	0	0	0	0	0	0	0	0	0	0
ENSG00000259353	0	0	0	0	0	0	0	0	0	0	0	0	0	0
ENSG00000259350	0	0	0	0	0	0	0	0	0	0	0	0	0	0
ENSG00000259351	0	0	0	0	0	0	0	0	0	0	0	0	0	0
ENSG00000259356	0	0	0	0	0	0	0	0	0	0	0	0	0	0
ENSG00000197779	130	79	139	35	111	43	89	172	75	163	34	88	46	143
ENSG00000259354	0	0	0	0	0	0	0	0	0	3	0	0	0	0
ENSG00000019991	0	0	0	0	0	0	0	0	0	0	0	0	0	0
ENSG00000259358	18	12	37	3	18	1	19	36	10	33	5	40	3	30
ENSG00000259359	0	0	0	0	0	0	0	0	0	0	0	0	0	0
ENSG00000240197	0	0	0	0	0	0	0	0	0	0	0	0	0	0
ENSG00000231426	0	0	0	0	0	0	0	0	0	0	0	0	0	0
ENSG00000277655	0	0	0	0	0	0	0	0	0	0	0	0	0	0
ENSG00000147059	39	36	56	12	98	9	112	57	39	68	23	95	6	103
ENSG00000198799	463	106	870	41	431	47	482	702	107	1032	65	606	66	697
ENSG00000135776	268	236	330	67	292	29	280	499	290	399	147	402	45	451
ENSG00000135775	569	499	924	80	1027	52	823	780	521	951	179	923	39	990
ENSG00000139428	736	837	651	583	889	675	1236	842	725	597	926	702	703	1076
ENSG00000135773	126	142	72	92	91	100	123	135	142	93	188	96	143	148
ENSG00000147050	529	176	1246	24	641	65	675	781	211	1435	83	750	56	852
ENSG00000152990	563	592	624	148	721	71	667	866	814	873	334	846	113	923
ENSG00000197774	487	463	611	70	641	149	844	771	775	692	498	889	91	1033
ENSG00000132749	309	341	570	169	747	157	681	396	337	445	234	583	142	656
ENSG00000226339	0	1	0	1	1	1	1	1	1	0	1	0	1	1
ENSG00000226336	0	0	0	0	0	0	0	0	0	0	0	0	0	0
ENSG00000132746	332	406	256	222	430	363	537	300	388	245	400	275	245	483
ENSG00000165644	279	583	171	387	383	374	572	358	475	131	577	235	607	515
ENSG00000132744	0	0	0	0	0	0	0	0	0	0	0	0	0	0
ENSG00000226332	23	22	45	8	54	6	50	34	22	61	17	56	9	42
ENSG00000165643	0	0	0	0	0	0	0	0	0	0	0	0	0	0
ENSG00000226330	1	1	0	0	5	0	0	0	0	0	1	1	0	1
ENSG00000132740	453	177	1193	50	1232	45	1008	551	287	975	108	1106	48	980
ENSG00000266758	2	0	2	0	1	0	1	2	0	1	0	1	0	1
ENSG00000149021	0	0	0	0	0	0	0	0	0	0	0	0	0	0
ENSG00000153029	677	813	1068	230	1503	149	1401	772	724	958	396	1075	183	1448
ENSG00000231420	0	0	0	0	0	0	0	0	0	0	0	0	0	0
ENSG00000165623	0	0	0	0	0	0	0	0	0	0	0	0	0	0
ENSG00000245156	0	0	0	0	0	0	0	0	6	3	0	0	0	0
ENSG00000266750	0	0	0	0	0	0	0	0	0	0	0	0	0	0
ENSG00000266751	2	4	2	0	2	0	0	0	0	1	0	0	0	1
ENSG00000266754	0	0	0	0	0	0	0	0	0	0	0	0	0	0
ENSG00000266756	0	0	0	0	0	0	0	0	0	0	0	0	0	0
ENSG00000249754	0	0	0	0	0	0	0	0	0	0	0	0	0	0
ENSG00000187026	0	0	0	0	0	0	0	0	0	0	0	0	0	0
ENSG00000187024	163	361	210	136	353	309	328	298	236	221	324	254	329	435
ENSG00000142039	376	327	1197	103	1713	84	1449	408	313	1071	168	1333	86	1164
ENSG00000187021	0	0	0	0	0	0	0	0	0	0	0	0	0	0
ENSG00000162148	27	4	7	3	21	26	37	10	14	18	12	8	6	31
ENSG00000188629	0	0	0	0	0	0	0	0	0	0	0	0	0	0
ENSG00000180035	369	376	845	137	901	176	575	242	274	655	162	621	237	608
ENSG00000188624	0	0	0	0	0	0	0	0	0	0	0	0	0	0
ENSG00000188626	2	1	1	0	1	1	2	3	2	1	1	1	1	1
ENSG00000162144	1646	1561	1087	706	1413	550	1642	1127	1861	1269	1041	1256	474	1854
ENSG00000188620	0	0	0	0	3	0	0	2	0	0	0	0	0	2
ENSG00000161681	0	5	0	0	0	0	3	0	0	0	0	0	0	6
ENSG00000185774	0	0	0	0	0	0	0	0	0	0	0	0	0	0
ENSG00000185775	0	0	0	0	0	0	0	0	0	0	0	0	0	0
ENSG00000090054	1418	1739	1157	678	1468	570	1979	2123	2065	1385	1732	1394	684	2667
ENSG00000101096	285	178	929	56	555	107	475	379	186	874	71	632	106	551
ENSG00000101098	769	703	915	225	1411	89	1082	575	608	668	353	935	92	1125
ENSG00000250654	0	0	0	0	0	0	0	0	0	0	0	0	0	0
ENSG00000213401	0	0	0	0	0	0	0	0	0	0	0	0	0	4
ENSG00000213402	0	41	0	0	0	0	0	0	0	0	34	0	0	120
ENSG00000213403	0	0	0	0	0	0	0	0	0	0	0	0	0	0
ENSG00000250650	0	0	0	0	0	0	0	0	0	0	0	0	0	0
ENSG00000250651	0	0	1	0	0	0	0	1	1	1	0	0	0	5
ENSG00000257604	0	0	0	0	0	0	0	0	0	0	0	0	0	0
ENSG00000257605	5	12	3	5	8	6	5	0	8	0	10	4	12	4
ENSG00000213409	30	48	14	18	20	43	59	33	51	17	36	20	50	56
ENSG00000112715	583	200	1301	69	964	88	739	876	272	1467	123	826	111	1048
ENSG00000250658	0	0	0	0	0	0	0	0	0	0	0	0	0	0
ENSG00000250659	0	0	0	0	0	0	0	0	0	0	0	0	0	0
ENSG00000258401	0	0	1	0	0	1	0	0	0	1	0	1	0	0
ENSG00000258400	0	0	0	0	0	0	0	0	0	0	0	0	0	0
ENSG00000147003	0	8	9	4	4	3	22	3	4	0	9	4	0	13
ENSG00000258405	6	2	9	0	11	0	8	2	2	11	2	5	0	11
ENSG00000258404	0	0	0	0	0	0	0	0	0	0	0	0	0	0
ENSG00000258407	0	0	0	0	0	0	0	0	0	0	0	0	0	0
ENSG00000258406	0	0	0	0	0	0	0	0	0	0	2	0	0	4
ENSG00000258408	0	0	0	0	0	0	0	0	0	0	0	0	0	0
ENSG00000179428	0	0	0	0	0	0	0	0	0	0	0	0	0	0
ENSG00000235036	139	186	147	63	279	28	295	153	146	124	92	186	38	319
ENSG00000090581	389	488	165	301	225	493	353	491	495	261	603	226	521	332
ENSG00000229913	0	0	0	0	0	0	0	0	0	0	0	0	0	0
ENSG00000138468	159	105	180	9	162	5	163	289	106	265	46	184	9	246
ENSG00000250389	0	0	0	0	0	0	0	0	0	0	0	0	0	0
ENSG00000250386	0	0	0	0	0	0	0	0	0	0	0	0	0	0
ENSG00000250387	0	0	0	0	0	0	0	0	0	0	0	0	0	0
ENSG00000164597	686	708	627	308	634	216	801	969	809	816	672	727	279	906
ENSG00000239014	0	0	0	0	0	0	0	0	0	0	0	0	0	0
ENSG00000164591	0	0	0	0	0	0	2	0	0	0	0	0	0	0
ENSG00000250383	0	0	0	0	0	0	0	0	0	0	0	0	0	0
ENSG00000222051	0	0	0	0	0	0	0	0	0	0	0	0	0	0
ENSG00000148143	130	70	262	23	139	8	137	141	60	276	32	211	30	187
ENSG00000267407	0	0	0	0	0	0	0	0	0	0	0	0	0	0
ENSG00000267406	0	0	0	0	0	0	0	0	0	0	0	0	0	0
ENSG00000267405	0	0	0	0	0	0	0	0	0	0	0	0	0	0
ENSG00000267404	3	0	3	0	3	0	0	7	1	3	0	4	0	3
ENSG00000267402	0	0	0	0	0	0	0	0	0	0	0	0	0	0
ENSG00000267401	0	0	0	0	0	0	0	0	0	0	0	0	0	0
ENSG00000267400	0	0	0	0	0	0	0	0	0	0	0	0	0	0
ENSG00000104112	0	0	0	0	0	0	0	0	0	0	0	0	0	0
ENSG00000267409	0	0	0	0	0	0	0	0	0	0	0	0	0	0
ENSG00000267408	0	0	0	0	0	0	0	0	0	0	0	0	0	0
ENSG00000223908	5	3	2	3	7	3	11	3	4	2	10	3	2	6
ENSG00000223903	0	0	0	0	0	0	0	0	0	0	0	0	0	1
ENSG00000223901	0	0	0	0	0	0	0	0	0	0	0	0	0	0
ENSG00000011677	0	3	0	0	0	0	0	0	0	0	0	0	0	0
ENSG00000223904	0	0	0	0	0	0	0	0	0	0	0	0	0	0
ENSG00000223905	0	0	0	0	0	0	0	0	0	0	0	0	0	0
ENSG00000158691	40	10	88	0	64	0	56	40	8	68	5	68	2	66
ENSG00000218208	183	284	42	184	85	320	150	250	323	43	325	63	357	168
ENSG00000125285	0	0	2	0	1	0	2	0	0	0	0	3	0	0
ENSG00000242318	1	0	3	0	0	0	2	3	0	4	0	4	0	3
ENSG00000181852	1001	447	1822	127	2709	120	1834	621	612	1716	238	1185	125	1803
ENSG00000242317	0	0	0	0	0	0	0	0	0	0	0	0	0	0
ENSG00000242314	1	1	1	1	1	1	0	1	1	1	1	1	1	1
ENSG00000181856	69	75	95	19	169	0	122	36	63	107	14	117	15	101
ENSG00000155070	0	0	0	0	0	0	0	0	0	0	0	0	0	0
ENSG00000168930	0	0	0	0	0	0	0	0	0	0	0	0	0	0
ENSG00000168936	898	1152	1123	348	2150	233	2158	1057	1082	1101	714	1303	284	1974
ENSG00000168939	11	9	29	4	25	2	18	24	20	33	0	29	6	22
ENSG00000168938	1383	2191	551	1272	809	2329	1021	1764	2152	554	2369	649	2544	1076
ENSG00000197506	0	0	0	0	0	0	0	0	0	0	0	0	0	0
ENSG00000256551	0	0	0	0	0	0	0	0	0	0	0	0	0	0
ENSG00000186086	20	241	86	111	175	160	215	157	209	65	251	80	148	201
ENSG00000256553	0	0	0	0	0	0	0	0	0	0	0	0	0	0
ENSG00000256552	0	0	0	0	0	0	0	0	0	0	0	0	0	0
ENSG00000186082	3	4	1	1	3	3	3	2	1	2	1	1	1	5
ENSG00000186081	0	0	0	2	0	0	0	0	0	0	0	0	0	0
ENSG00000126882	111	79	239	21	279	16	256	123	72	177	27	242	7	217
ENSG00000186088	50	39	67	5	40	8	60	109	55	81	23	68	20	80
ENSG00000259273	0	0	0	0	0	0	2	0	0	0	0	0	0	0
ENSG00000204929	0	2	0	0	0	0	0	2	0	0	0	0	0	0
ENSG00000204928	0	0	0	0	0	0	0	0	0	0	0	0	0	0
ENSG00000125845	0	0	6	0	0	0	5	3	0	5	0	4	0	2
ENSG00000204923	20	12	50	0	25	0	23	41	9	63	5	41	2	40
ENSG00000204922	1015	1164	655	691	1275	848	1662	814	1155	592	1345	705	1148	1437
ENSG00000204920	79	20	237	7	135	4	160	90	10	223	8	167	18	160
ENSG00000254800	0	0	0	0	0	0	0	0	0	0	0	0	0	0
ENSG00000261382	0	0	0	0	0	0	0	0	0	0	0	0	0	0
ENSG00000008441	72	24	55	20	103	18	112	31	85	74	23	116	28	121
ENSG00000260260	293	446	281	284	320	521	357	322	400	282	503	239	621	370
ENSG00000182508	0	0	0	0	0	0	0	0	0	0	0	0	0	0
ENSG00000182504	206	51	253	3	166	15	83	349	46	271	18	197	15	175
ENSG00000128000	173	57	223	25	162	24	163	347	101	404	27	248	21	227
ENSG00000121542	419	263	455	86	564	96	802	550	308	467	122	667	89	846
ENSG00000264334	0	0	0	0	0	0	0	0	0	0	0	0	0	0
ENSG00000234864	0	0	0	0	0	0	0	0	0	0	0	0	0	0
ENSG00000254050	0	0	0	0	0	0	0	0	0	0	0	0	0	0
ENSG00000124216	23	9	78	3	56	7	33	27	15	49	4	54	12	37
ENSG00000238008	0	0	0	0	0	0	0	0	0	0	0	0	0	0
ENSG00000234861	1	1	1	1	1	0	1	1	0	1	1	1	1	1
ENSG00000214211	1	1	2	0	1	1	1	1	1	2	1	1	0	1
ENSG00000104808	5	12	4	6	6	4	17	13	7	3	15	0	25	7
ENSG00000234369	41	47	22	23	52	27	64	43	51	30	45	42	39	75
ENSG00000234863	0	0	0	0	0	0	0	0	0	0	0	0	0	0
ENSG00000104805	2712	3550	896	2031	1720	3531	2614	2654	3473	800	3752	1123	3691	2261
ENSG00000104804	0	0	0	0	0	0	0	0	0	0	0	0	0	0
ENSG00000247596	513	714	301	330	817	395	1148	413	563	260	630	378	400	810
ENSG00000227447	0	0	0	0	0	0	0	0	0	0	0	0	0	0
ENSG00000239345	1	6	1	2	2	2	7	1	2	3	7	5	0	2
ENSG00000239344	36	45	11	38	25	60	34	41	46	13	73	21	88	33
ENSG00000234362	0	0	0	0	0	0	0	0	0	0	0	0	0	0
ENSG00000111325	352	389	375	199	668	236	783	397	293	490	320	422	157	806
ENSG00000237415	12	2	42	0	38	4	29	10	5	36	2	33	2	40
ENSG00000237414	0	0	0	0	0	0	0	0	0	0	0	0	0	0
ENSG00000237417	0	0	0	0	0	0	0	0	0	0	0	0	0	0
ENSG00000106400	2066	2268	843	1577	1540	2782	2242	1729	2263	885	2763	927	2878	1841
ENSG00000237410	0	0	0	0	0	0	0	0	0	0	0	0	0	0
ENSG00000177504	0	0	0	0	0	0	0	0	0	0	0	0	0	0
ENSG00000106404	88	49	221	36	211	41	239	182	57	76	51	182	32	241
ENSG00000280485	0	0	0	0	0	0	0	0	0	0	0	0	0	0
ENSG00000177508	165	79	522	17	560	30	452	181	77	295	37	394	52	404
ENSG00000237419	0	0	0	0	0	0	0	0	0	0	0	0	0	0
ENSG00000237418	2	0	2	0	2	0	1	5	0	5	0	0	0	1
ENSG00000254342	0	0	0	0	0	0	0	0	0	0	0	0	0	0
ENSG00000257845	0	0	0	0	0	0	0	0	0	0	0	0	0	0
ENSG00000187840	1130	1548	549	911	1086	1524	1765	990	1383	377	1522	643	1493	1276
ENSG00000199363	2	2	1	1	0	2	1	1	2	2	1	0	0	1
ENSG00000199360	0	0	0	0	0	0	0	0	0	0	0	0	0	0
ENSG00000199361	0	0	0	0	0	0	0	0	0	0	0	0	0	0
ENSG00000199366	1	0	2	0	1	0	2	3	0	3	0	1	0	2
ENSG00000249364	79	88	135	14	185	8	194	83	78	145	37	147	13	122
ENSG00000199364	0	0	0	0	1	0	0	0	0	0	0	0	0	0
ENSG00000187847	0	0	0	0	0	0	1	2	0	0	1	0	0	0
ENSG00000187848	44	40	14	30	23	55	76	27	73	28	76	41	52	39
ENSG00000202515	33	36	74	26	111	39	60	25	31	34	37	44	49	58
ENSG00000199368	0	0	0	0	0	0	0	0	0	0	0	0	0	0
ENSG00000202517	0	0	0	0	0	0	0	0	0	0	0	0	0	0
ENSG00000123933	1106	1014	1366	350	2334	412	2417	992	890	1211	698	1673	534	1956
ENSG00000202512	15	19	3	12	8	24	7	14	18	3	21	6	31	4
ENSG00000202513	0	0	0	0	0	0	0	0	0	0	0	0	0	0
ENSG00000140526	4658	5404	4419	2079	4526	1586	4957	6494	6803	5272	5154	4962	2251	6244
ENSG00000140527	5	4	2	0	4	0	6	9	1	6	2	6	0	3
ENSG00000140525	2032	2475	1796	1075	1443	983	1790	2855	2815	2289	2158	1742	1121	2416
ENSG00000140522	0	0	0	0	0	0	0	0	0	0	0	0	0	0
ENSG00000235174	1745	2896	285	1927	526	3625	832	1876	2671	264	3174	400	3953	926
ENSG00000140521	1738	1673	2061	726	2973	347	2936	2009	1625	2506	1331	2637	411	3285
ENSG00000246541	0	0	0	0	0	0	0	0	0	0	0	0	0	0
ENSG00000267978	0	0	0	0	0	0	0	0	0	0	0	0	0	0
ENSG00000167107	375	500	191	297	302	477	408	369	386	195	467	204	407	334
ENSG00000167106	6441	4883	15443	1082	17211	580	12313	6294	4702	5945	1717	6594	686	5506
ENSG00000280734	51	18	66	13	23	5	41	23	21	43	4	27	7	18
ENSG00000167104	0	0	0	0	0	0	0	0	0	0	0	0	0	0
ENSG00000167103	103	97	86	54	139	79	146	124	77	68	101	84	66	179
ENSG00000239503	0	0	0	0	0	0	0	0	0	0	0	0	0	0
ENSG00000167100	5	3	3	1	6	0	6	3	2	3	3	4	1	7
ENSG00000240265	0	0	0	0	0	0	0	0	0	0	0	0	0	0
ENSG00000280739	12	5	23	2	19	5	20	15	4	26	8	14	2	26
ENSG00000236594	0	0	0	0	0	0	0	0	0	0	0	0	0	0
ENSG00000207473	0	0	0	0	0	0	0	0	0	0	0	0	0	0
ENSG00000180042	2	0	0	0	0	0	0	0	0	0	0	0	0	0
ENSG00000244945	9	3	2	0	0	0	9	3	4	5	0	6	0	12
ENSG00000166851	1890	1296	3265	475	4215	292	4443	1498	1568	3041	654	3884	271	3386
ENSG00000166856	0	0	2	0	3	0	0	0	0	0	1	0	0	6
ENSG00000207357	11	24	13	14	11	21	12	8	17	8	17	10	27	9
ENSG00000166855	460	442	848	102	881	40	759	785	397	826	141	837	39	868
ENSG00000207359	17	20	36	16	43	30	36	16	23	28	31	34	28	27
ENSG00000163374	1267	1285	1946	605	2278	970	1975	1295	1094	1836	845	1936	939	1877
ENSG00000163376	22	6	50	0	19	0	21	22	9	110	4	75	0	62
ENSG00000163377	0	0	0	0	0	0	0	0	0	0	0	0	0	0
ENSG00000163378	147	147	128	39	131	31	156	191	164	94	103	155	27	194
ENSG00000255149	0	0	0	0	0	0	0	0	0	0	0	0	0	0
ENSG00000255148	0	0	0	0	0	0	0	0	0	0	0	0	0	0
ENSG00000255143	0	0	0	0	0	0	0	0	0	0	0	0	0	0
ENSG00000255142	12	0	9	0	8	1	14	13	3	14	0	8	2	6
ENSG00000255141	0	1	1	1	1	0	1	0	0	0	0	0	0	1
ENSG00000255140	0	0	0	0	0	0	0	0	0	0	0	0	0	0
ENSG00000255147	0	0	0	0	0	0	0	0	0	0	0	0	0	0
ENSG00000255146	0	0	0	0	1	0	0	0	0	0	0	0	0	0
ENSG00000276740	3	2	2	0	0	0	0	1	2	1	3	0	0	1
ENSG00000255144	0	0	0	0	0	0	0	0	0	0	0	0	0	0
ENSG00000282393	16	16	16	2	21	1	11	34	18	36	5	17	2	21
ENSG00000282390	3	3	7	2	6	1	3	0	0	5	1	8	0	3
ENSG00000264705	0	0	0	0	0	0	0	0	0	0	0	0	0	0
ENSG00000249830	0	0	0	0	0	0	0	0	0	0	0	0	0	0
ENSG00000253468	0	0	0	0	0	0	0	5	0	9	0	0	0	2
ENSG00000284546	0	0	0	0	0	0	0	0	0	0	0	0	0	0
ENSG00000227818	0	0	0	0	0	0	0	0	0	0	0	0	0	0
ENSG00000262539	1	1	5	1	3	0	5	3	1	2	2	5	2	3
ENSG00000056586	1418	949	2109	330	1649	385	1466	2436	1152	2842	649	1897	443	2248
ENSG00000227814	0	0	0	0	0	0	0	0	0	0	0	0	0	0
ENSG00000227815	0	0	0	0	0	0	0	0	0	0	0	0	0	2
ENSG00000227817	0	0	0	0	1	0	1	0	0	0	1	1	0	0
ENSG00000227811	4	7	18	4	25	0	19	8	6	7	0	9	2	19
ENSG00000252252	0	0	0	0	0	0	0	0	0	0	0	0	0	0
ENSG00000227813	0	0	0	0	0	0	0	0	0	0	0	0	0	0
ENSG00000265411	1	0	1	0	1	0	1	1	0	1	0	0	0	0
ENSG00000128849	57	56	97	18	48	15	67	47	67	82	22	34	12	46
ENSG00000064393	835	741	1396	273	1189	194	498	1237	933	1370	556	1270	180	1175
ENSG00000230794	0	0	0	0	0	0	0	0	0	0	0	0	0	0
ENSG00000225526	54	46	122	18	166	16	168	63	42	74	25	73	18	107
ENSG00000225527	3	3	0	0	1	0	0	7	0	3	0	2	0	3
ENSG00000241135	0	0	0	0	0	0	0	0	0	0	0	0	0	0
ENSG00000241134	0	0	0	0	0	0	0	0	0	0	0	0	0	0
ENSG00000225522	0	0	0	0	0	0	0	0	0	0	0	0	0	0
ENSG00000225523	0	0	0	0	0	0	0	0	0	0	0	0	0	0
ENSG00000225520	0	0	0	0	0	0	0	0	0	0	0	0	0	0
ENSG00000241130	0	0	0	0	0	0	0	0	0	0	0	0	0	0
ENSG00000253460	0	0	0	0	0	0	0	0	0	0	0	0	0	0
ENSG00000225528	0	0	0	0	0	0	0	0	0	0	0	0	0	0
ENSG00000259502	0	0	0	0	0	0	0	3	0	6	0	2	0	0
ENSG00000157005	0	0	0	0	0	0	0	0	0	0	0	0	0	0
ENSG00000184014	533	412	711	126	714	98	590	685	507	682	249	618	68	666
ENSG00000184012	381	230	835	57	748	61	559	451	183	750	95	626	84	623
ENSG00000162753	0	0	0	0	0	0	0	0	0	0	0	0	0	0
ENSG00000253465	0	0	0	0	0	0	0	0	0	0	0	0	0	0
ENSG00000179820	606	278	1388	201	2383	122	804	847	813	1117	260	1994	139	1283
ENSG00000179826	0	0	0	0	0	0	0	0	0	0	0	0	0	0
ENSG00000162426	5	3	4	0	13	0	6	0	1	3	1	5	0	14
ENSG00000205078	28	36	10	18	20	62	13	26	27	14	35	4	43	8
ENSG00000268204	18	7	12	9	23	5	13	10	10	23	8	10	4	19
ENSG00000268205	178	73	217	19	108	10	102	344	131	298	29	164	12	138
ENSG00000200829	0	0	0	0	0	0	0	0	0	0	0	0	0	0
ENSG00000279189	0	0	0	0	0	0	0	0	0	0	0	0	0	0
ENSG00000268201	3	0	6	0	4	0	2	22	3	7	2	9	0	1
ENSG00000268203	0	0	0	0	0	0	0	0	0	0	0	0	0	0
ENSG00000200822	0	0	0	0	0	0	0	0	1	0	0	0	0	0
ENSG00000213655	0	0	0	0	0	0	0	0	0	0	0	0	0	0
ENSG00000279187	2	1	0	2	4	0	0	0	1	2	2	2	6	5
ENSG00000279186	1	1	1	1	1	0	1	1	1	1	1	1	0	1
ENSG00000279181	0	0	0	0	0	0	0	0	0	0	0	0	0	0
ENSG00000268209	0	0	0	0	0	0	0	0	0	0	0	0	0	0
ENSG00000279182	0	0	0	0	0	0	0	0	0	0	0	0	0	0
ENSG00000204118	32	14	63	3	58	6	62	32	16	54	7	40	1	45
ENSG00000272113	0	0	0	0	0	0	0	0	0	0	0	0	0	0
ENSG00000250624	0	0	0	0	0	0	0	0	0	0	0	0	0	0
ENSG00000204113	0	1	2	0	0	0	2	3	0	1	0	1	0	1
ENSG00000204110	0	0	0	0	0	0	0	0	0	0	0	0	0	0
ENSG00000204116	38	21	55	8	33	3	44	50	16	69	14	82	11	51
ENSG00000204117	0	0	0	0	0	0	0	0	0	0	0	0	0	0
ENSG00000201196	0	0	0	0	0	0	0	0	0	0	0	0	0	0
ENSG00000222610	0	0	0	0	0	0	0	0	0	0	0	0	0	0
ENSG00000137145	636	488	833	140	568	194	488	1070	560	1131	251	715	169	707
ENSG00000137142	39	77	20	49	26	58	26	58	85	18	74	28	113	27
ENSG00000201198	0	0	0	0	0	0	0	0	0	0	0	0	0	0
ENSG00000264906	0	0	0	0	0	0	0	0	0	0	0	0	0	0
ENSG00000259274	0	0	0	0	0	0	0	0	0	0	0	0	0	0
ENSG00000250623	0	0	0	0	0	0	0	0	0	0	0	0	0	0
ENSG00000205076	0	0	0	0	0	0	0	0	0	0	0	0	0	0
ENSG00000109572	589	508	754	122	635	61	625	935	697	942	272	714	70	693
ENSG00000233888	0	0	0	0	0	0	0	0	0	0	0	0	0	0
ENSG00000252257	0	0	0	0	0	0	0	0	0	0	0	0	0	0
ENSG00000201671	0	0	0	0	0	0	0	0	0	0	0	0	0	0
ENSG00000233882	0	0	0	0	0	0	0	0	0	0	0	0	0	0
ENSG00000233880	0	0	0	0	0	0	0	0	0	0	0	0	0	0
ENSG00000233887	0	0	0	0	0	0	0	0	0	0	0	0	0	0
ENSG00000233884	0	0	0	0	0	0	0	0	0	0	0	0	0	0
ENSG00000233885	4	0	12	2	8	0	6	10	0	20	2	21	0	13
ENSG00000270377	0	0	0	0	0	0	0	0	0	0	0	0	0	0
ENSG00000270371	0	0	0	0	0	0	0	0	0	0	0	0	0	0
ENSG00000270372	2	0	0	1	0	0	0	0	0	0	0	0	0	0
ENSG00000283117	5	0	0	0	0	0	4	4	0	0	0	0	0	0
ENSG00000250629	0	0	0	0	0	0	0	0	0	0	0	0	0	0
ENSG00000270379	0	0	0	0	0	0	0	0	0	0	0	0	1	0
ENSG00000270378	0	1	0	0	0	0	0	0	0	0	0	0	0	0
ENSG00000283110	0	0	0	0	0	0	0	0	0	0	0	0	0	0
ENSG00000278582	0	0	0	0	0	0	0	0	0	0	0	0	0	0
ENSG00000278580	0	0	0	0	0	0	0	0	0	0	0	0	0	0
ENSG00000104756	248	243	329	81	386	19	387	398	272	399	124	390	33	447
ENSG00000278586	0	0	0	0	0	0	0	0	0	0	0	0	0	0
ENSG00000278587	0	0	0	0	0	0	0	0	0	0	0	0	0	0
ENSG00000278585	0	0	0	0	0	0	0	0	0	0	0	0	0	0
ENSG00000278588	6000	4625	10973	2481	18819	4088	11825	4933	4050	7049	3808	8773	4232	10203
ENSG00000278589	0	0	0	0	0	0	0	0	0	0	0	0	0	0
ENSG00000252936	0	0	0	0	0	0	0	0	0	0	0	0	0	0
ENSG00000001561	256	218	324	69	262	46	288	482	273	510	140	379	63	502
ENSG00000159128	301	319	433	91	588	52	538	320	261	275	114	572	57	554
ENSG00000252255	0	0	1	0	0	0	0	1	0	1	0	0	0	0
ENSG00000122912	224	222	187	111	193	93	262	422	306	267	202	210	121	317
ENSG00000258451	0	0	0	0	0	0	0	0	0	0	0	0	0	0
ENSG00000258456	0	0	0	0	0	0	0	0	0	0	0	0	0	0
ENSG00000253259	0	0	0	0	0	0	0	0	0	0	0	0	0	0
ENSG00000253258	6	3	8	0	4	2	7	3	0	7	2	0	0	2
ENSG00000257976	12	10	28	0	29	2	28	23	7	23	2	33	0	26
ENSG00000253251	70	12	182	13	13	0	17	17	3	197	3	177	2	166
ENSG00000129038	2203	4084	1457	2040	3134	1937	3602	3727	4567	815	4311	2826	3356	5056
ENSG00000253252	0	0	0	0	0	0	0	0	0	0	0	0	0	0
ENSG00000253257	0	0	0	0	0	0	0	0	0	0	0	0	0	0
ENSG00000154065	4	0	9	4	4	0	9	3	10	5	5	14	0	14
ENSG00000205240	5	10	3	6	4	8	9	13	8	5	5	5	8	4
ENSG00000254278	0	0	0	0	0	0	0	0	0	0	0	0	0	0
ENSG00000251311	0	0	0	0	0	0	0	0	0	0	0	0	0	0
ENSG00000271715	2	3	0	0	2	3	2	1	2	1	1	1	0	6
ENSG00000271716	0	0	0	0	0	0	0	0	0	0	0	0	0	0
ENSG00000271717	0	0	0	0	0	0	0	0	0	0	0	0	0	0
ENSG00000102128	5	1	2	0	2	0	1	2	1	6	1	3	0	3
ENSG00000107223	5567	8588	2014	5526	4334	9639	6451	5440	7241	1722	8962	2481	9653	5747
ENSG00000258399	0	0	0	0	0	0	0	0	0	2	0	0	0	0
ENSG00000152969	0	0	7	0	3	0	4	2	2	2	0	0	0	4
ENSG00000232823	0	0	0	0	0	0	0	0	0	0	0	0	0	0
ENSG00000232821	0	0	0	0	0	0	0	0	0	0	0	0	0	0
ENSG00000232827	0	0	0	0	0	0	0	0	0	0	0	0	0	0
ENSG00000232825	0	0	0	0	0	0	0	0	0	0	0	0	0	0
ENSG00000232824	0	0	0	0	0	1	0	0	1	0	0	0	0	0
ENSG00000279549	45	3	18	2	19	0	22	73	0	26	0	29	1	20
ENSG00000232829	2	3	0	2	1	1	3	1	1	2	0	1	6	1
ENSG00000232828	2	0	0	0	3	0	0	0	0	1	0	0	0	2
ENSG00000146352	0	0	0	0	0	0	0	0	0	0	0	0	0	0
ENSG00000263932	0	0	0	0	0	0	0	0	0	0	0	0	0	1
ENSG00000120519	95	64	152	0	161	8	124	148	61	237	21	104	0	143
ENSG00000155330	107	32	217	5	187	6	179	75	48	221	6	174	22	105
ENSG00000267766	0	0	0	0	0	0	0	0	0	0	0	0	1	0
ENSG00000235890	0	0	0	0	0	0	0	0	0	0	0	0	0	0
ENSG00000201679	0	0	0	0	0	0	0	0	0	0	0	0	0	0
ENSG00000278635	0	0	0	0	0	0	0	0	0	0	0	0	0	0
ENSG00000037749	402	186	767	42	170	24	570	92	300	1041	70	728	52	222
ENSG00000273055	1	0	2	0	0	2	0	0	0	3	0	2	0	2
ENSG00000273621	0	0	0	0	0	0	0	2	0	2	0	0	0	2
ENSG00000273051	0	0	0	0	0	0	0	0	0	0	0	0	0	0
ENSG00000170523	112	164	66	94	161	90	190	81	130	41	135	79	72	153
ENSG00000170522	480	552	606	197	659	146	766	637	628	698	452	730	168	1006
ENSG00000170525	1074	484	5589	139	2288	194	1757	1124	338	2590	268	1898	209	1753
ENSG00000273058	5	0	3	0	3	1	1	6	4	7	0	2	0	4
ENSG00000278631	0	0	0	0	0	0	0	0	0	0	0	2	0	0
ENSG00000164548	363	443	550	211	662	127	729	688	495	625	405	628	134	912
ENSG00000198553	4	2	2	0	1	0	0	5	3	7	0	5	0	7
ENSG00000198551	551	61	1728	23	1268	52	1169	666	34	206	54	210	40	1255
ENSG00000198556	509	105	423	59	272	79	242	500	174	407	109	296	71	354
ENSG00000198554	670	720	738	249	706	189	661	1108	797	893	417	743	174	1107
ENSG00000198555	0	0	0	0	0	0	0	0	0	0	0	0	0	0
ENSG00000241907	0	0	0	1	0	0	0	0	0	0	0	0	0	0
ENSG00000163612	0	0	7	0	6	0	4	0	0	0	0	2	0	0
ENSG00000241905	0	0	0	0	0	0	2	0	0	0	0	0	0	0
ENSG00000075223	6892	7022	6261	2202	5648	1986	5236	11401	9254	8477	5409	6876	2220	7954
ENSG00000227035	0	0	0	0	0	0	0	0	0	0	0	0	0	0
ENSG00000164542	62	57	117	9	99	14	102	146	91	123	24	114	7	159
ENSG00000160714	1335	1358	2325	321	3405	168	3270	1501	1280	1889	558	2548	191	3130
ENSG00000160712	79	15	119	6	100	0	85	21	18	49	11	103	5	46
ENSG00000160710	6229	7388	5208	3098	6115	1929	7185	7180	7723	5611	6428	5801	2305	8244
ENSG00000215160	1	2	1	0	2	0	0	1	0	1	0	0	0	1
ENSG00000136950	1223	1318	1625	509	2827	396	3007	1448	1259	1451	995	1946	455	3131
ENSG00000215162	0	0	0	0	0	0	0	0	0	0	0	0	0	0
ENSG00000215165	0	2	2	0	0	0	0	2	0	0	0	3	0	0
ENSG00000083307	3497	1395	9294	385	5783	750	5046	4114	1400	8539	702	5532	676	5541
ENSG00000096080	892	1096	860	469	1929	462	2335	870	996	602	810	1164	438	1993
ENSG00000280055	0	0	0	0	0	0	0	2	0	0	0	2	0	0
ENSG00000267458	0	0	0	0	0	0	0	0	0	0	0	0	0	0
ENSG00000280054	0	0	0	0	0	0	0	2	0	0	0	0	0	0
ENSG00000258869	0	0	0	0	0	0	0	0	0	0	0	0	0	0
ENSG00000267459	0	0	0	0	0	0	0	0	0	0	0	0	0	0
ENSG00000175467	2635	3267	1899	1583	4286	956	5240	2585	2821	1410	2628	2517	1096	4530
ENSG00000237864	0	0	7	0	0	0	6	0	0	8	3	2	0	10
ENSG00000252934	0	0	0	0	0	0	0	0	0	0	0	0	0	0
ENSG00000181214	2	0	0	0	1	0	0	4	0	3	0	2	0	5
ENSG00000175463	0	5	0	0	0	0	0	0	0	0	0	0	0	0
ENSG00000105402	973	1364	654	751	1123	967	1682	990	1326	804	1379	784	1114	1407
ENSG00000105401	2853	3743	740	2742	1881	3839	2524	2826	2926	1366	3696	1382	4240	2584
ENSG00000279979	0	0	1	0	3	0	0	2	0	1	0	0	0	0
ENSG00000105404	826	1171	207	644	401	1270	578	750	1106	155	1365	239	1301	484
ENSG00000131459	53	76	95	10	137	0	153	61	62	96	26	141	3	138
ENSG00000279976	0	0	0	0	0	0	0	0	0	0	0	0	0	0
ENSG00000105409	61	64	56	40	97	23	88	65	120	61	70	115	52	118
ENSG00000279970	24	20	21	10	36	6	24	47	23	53	17	55	4	32
ENSG00000279971	0	0	0	0	0	0	0	0	0	0	0	0	0	0
ENSG00000279972	0	0	0	0	0	0	0	0	0	0	0	0	0	0
ENSG00000222005	0	0	0	0	0	0	0	0	0	0	0	0	0	10
ENSG00000092140	560	299	687	21	466	54	473	894	355	838	100	667	61	809
ENSG00000181218	777	1097	1045	588	1910	848	1831	786	919	690	923	1026	805	1550
ENSG00000132185	0	0	0	0	0	0	0	0	0	0	0	0	0	0
ENSG00000108639	2434	6546	4309	3166	8814	2762	6221	5633	7212	4083	6795	6516	3581	12059
ENSG00000219314	0	0	0	0	0	0	0	0	0	0	0	0	0	0
ENSG00000132182	7381	8083	5480	3897	6414	4147	6706	9133	10375	6408	8573	6575	5318	8365
ENSG00000267450	0	0	0	0	0	0	0	0	0	0	0	0	0	0
ENSG00000237999	2	1	2	1	1	2	1	2	2	5	1	2	1	10
ENSG00000222009	0	0	3	0	8	0	8	3	0	13	0	4	0	8
ENSG00000237994	0	0	0	0	0	0	0	0	0	0	0	0	0	0
ENSG00000150681	0	0	0	0	0	0	0	0	0	0	0	0	0	0
ENSG00000237990	0	0	0	0	0	0	0	0	0	0	0	0	0	0
ENSG00000237991	451	695	56	506	143	961	208	432	633	49	795	68	916	182
ENSG00000237992	0	0	0	0	0	0	0	0	0	0	0	0	0	0
ENSG00000237993	0	0	0	0	0	0	0	0	0	0	0	0	0	0
ENSG00000212280	0	0	0	0	0	0	0	0	0	0	0	0	0	0
ENSG00000244249	0	0	0	0	0	0	0	0	0	0	0	0	0	0
ENSG00000199609	0	0	0	0	0	0	0	0	0	0	0	0	0	0
ENSG00000014919	765	965	546	483	713	558	963	831	960	553	928	588	548	975
ENSG00000188029	0	0	0	0	0	0	0	0	0	0	0	0	0	0
ENSG00000267456	0	0	0	0	0	0	0	0	0	0	0	0	0	0
ENSG00000244247	0	0	0	0	0	0	0	0	0	0	0	0	0	0
ENSG00000199601	1	0	0	0	0	0	0	0	0	0	0	0	0	1
ENSG00000131981	3782	6388	1441	3794	2343	6612	4374	4538	5827	1209	6827	1802	6831	3697
ENSG00000131982	0	0	0	0	0	0	2	0	0	0	0	0	0	0
ENSG00000199605	0	0	0	0	0	0	0	0	0	0	0	0	0	0
ENSG00000188026	237	199	323	94	583	88	518	271	173	255	119	351	95	442
ENSG00000273942	1	1	0	2	1	1	0	0	8	1	3	0	1	1
ENSG00000273940	0	0	0	0	0	0	1	0	0	0	0	0	0	0
ENSG00000273946	0	0	0	0	0	0	0	0	0	0	0	2	0	0
ENSG00000273945	1	1	1	1	1	1	1	1	1	1	1	2	1	2
ENSG00000166337	542	770	321	495	451	787	638	617	627	376	766	346	896	575
ENSG00000273948	0	0	0	0	0	0	0	0	0	0	0	0	0	0
ENSG00000240747	1	0	0	2	1	0	0	1	0	0	0	1	0	0
ENSG00000272097	17	3	34	0	16	0	22	11	2	34	0	23	0	28
ENSG00000272094	0	0	0	0	0	0	0	0	0	0	0	0	0	0
ENSG00000272092	18	7	49	12	46	4	47	26	16	28	18	45	16	45
ENSG00000084652	2178	1887	2255	341	4085	149	3134	2453	1890	3133	580	3585	178	2275
ENSG00000200799	0	0	0	0	0	0	0	0	0	0	0	0	0	0
ENSG00000214691	0	0	0	0	0	0	0	0	0	0	0	0	0	0
ENSG00000214694	0	0	0	0	0	0	0	0	0	0	0	0	0	0
ENSG00000214695	0	0	0	0	0	0	0	0	0	0	0	0	0	0
ENSG00000172167	200	74	293	20	145	2	160	319	75	246	29	187	10	235
ENSG00000230485	0	0	0	0	0	0	0	0	0	0	0	0	0	0
ENSG00000172164	0	0	4	0	4	0	8	0	0	10	2	9	0	6
ENSG00000200795	44	55	95	29	123	35	133	64	34	77	43	78	58	90
ENSG00000230483	0	0	6	0	7	0	7	0	0	8	0	8	0	15
ENSG00000200796	0	0	0	0	0	0	0	0	0	0	0	0	0	0
ENSG00000200790	0	0	0	0	0	0	0	0	0	0	0	0	0	0
ENSG00000230480	1	0	0	0	0	0	0	0	0	0	1	0	0	0
ENSG00000260592	0	0	0	0	0	0	0	0	0	0	0	0	0	0
ENSG00000264229	16	16	57	9	70	24	67	20	9	38	16	49	28	51
ENSG00000258392	0	0	0	0	0	0	0	0	0	0	0	0	0	0
ENSG00000214342	0	0	0	0	0	0	0	0	0	0	0	0	0	0
ENSG00000222297	1	0	0	0	0	0	0	0	0	0	0	0	0	1
ENSG00000148386	0	0	0	0	0	0	0	0	0	0	0	0	0	0
ENSG00000214347	0	0	0	0	0	0	0	0	0	0	0	2	0	0
ENSG00000214344	0	0	0	0	0	0	0	0	0	0	0	0	0	0
ENSG00000020426	476	471	470	244	773	140	773	602	498	545	349	574	163	822
ENSG00000233440	0	0	0	0	0	0	3	1	0	0	0	0	0	1
ENSG00000204959	365	197	653	43	739	23	579	430	194	690	58	590	21	637
ENSG00000233441	0	0	0	0	0	0	0	0	0	0	0	0	0	0
ENSG00000229155	0	0	0	0	0	0	0	0	0	0	0	0	0	0
ENSG00000229154	0	0	0	0	0	0	0	0	0	0	0	0	0	0
ENSG00000101871	10	7	5	0	16	0	5	27	6	20	3	33	3	10
ENSG00000138115	3	3	0	0	0	0	5	3	4	0	4	7	0	4
ENSG00000275479	9	2	21	1	8	2	22	5	4	26	1	16	2	24
ENSG00000138111	242	299	169	143	303	100	391	268	325	176	255	239	145	410
ENSG00000172789	14	18	22	3	39	12	38	17	30	22	12	41	17	44
ENSG00000275475	0	0	0	0	0	0	0	0	0	0	0	0	0	0
ENSG00000172785	327	330	246	162	272	217	404	539	355	406	336	303	327	593
ENSG00000275476	0	0	0	0	0	0	0	1	0	1	0	0	0	0
ENSG00000138119	2953	3620	2409	1694	2175	2022	2410	4402	4466	3319	4081	2635	2874	3392
ENSG00000172780	694	637	1128	21	1778	11	139	713	541	923	200	1212	70	264
ENSG00000150201	11	17	0	11	12	13	4	28	18	0	27	8	19	13
ENSG00000144724	678	687	681	349	636	259	648	1445	1015	1106	692	926	351	1020
ENSG00000261410	0	0	0	0	0	0	0	0	0	0	0	0	0	0
ENSG00000156689	0	0	0	0	0	0	0	0	0	0	0	0	0	0
ENSG00000271544	0	0	0	0	0	0	0	0	0	0	0	0	0	0
ENSG00000271547	4	0	3	0	0	0	10	5	2	1	0	1	0	0
ENSG00000271546	0	0	0	0	0	0	0	0	0	0	0	0	0	0
ENSG00000271543	0	0	0	0	0	0	0	0	0	0	0	0	0	0
ENSG00000236119	0	0	0	0	0	0	0	0	0	0	0	0	0	0
ENSG00000236118	0	0	0	0	0	0	0	0	0	0	0	0	0	0
ENSG00000236111	4	1	1	2	3	2	3	2	1	1	1	3	2	0
ENSG00000236110	0	0	0	0	0	0	0	0	0	0	0	0	0	0
ENSG00000236117	0	0	0	0	0	0	0	0	0	0	0	0	0	0
ENSG00000236116	0	0	0	0	0	0	0	0	0	0	0	0	0	0
ENSG00000236115	0	0	0	0	0	0	0	0	0	0	0	0	0	0
ENSG00000236114	0	0	0	0	0	0	0	0	0	0	0	2	0	2
ENSG00000196924	89398	106944	33566	59604	51451	84996	64821	96644	136369	37251	143296	47738	114155	79532
ENSG00000224922	0	0	0	0	0	0	0	0	0	0	0	0	0	0
ENSG00000224924	0	0	0	0	0	0	0	0	0	0	0	0	0	0
ENSG00000196923	950	1231	815	623	1812	627	2724	994	1211	816	1279	1227	673	2151
ENSG00000196922	423	315	506	130	445	87	481	579	359	677	234	469	83	630
ENSG00000174780	1010	1291	1034	672	1259	597	1581	1409	1472	1255	1250	1201	686	2098
ENSG00000232314	0	0	0	0	0	0	0	0	0	0	0	0	0	0
ENSG00000265579	0	0	0	0	0	0	0	0	0	0	0	0	0	0
ENSG00000265574	27	27	41	8	53	3	68	32	30	40	17	49	0	76
ENSG00000173786	788	916	578	459	798	274	1770	756	494	670	628	912	368	1067
ENSG00000117877	996	403	1118	141	1368	91	1062	651	329	883	137	1244	124	1229
ENSG00000276162	0	0	0	0	0	0	0	0	0	0	0	0	0	0
ENSG00000233691	5	7	14	4	16	2	21	10	7	14	6	17	2	15
ENSG00000181803	0	0	0	0	0	0	0	0	0	0	0	0	0	0
ENSG00000235029	0	0	0	0	0	2	0	0	0	0	0	0	0	0
ENSG00000233699	0	0	0	0	0	0	0	0	0	0	0	0	0	0
ENSG00000128191	1067	769	1365	174	2344	90	1599	1310	656	2027	323	1663	78	2267
ENSG00000238180	5	0	0	0	0	0	0	0	1	0	0	0	1	1
ENSG00000232125	0	0	0	0	0	0	0	0	0	0	0	0	0	0
ENSG00000238186	0	0	0	0	0	0	0	0	0	0	0	0	0	0
ENSG00000203620	0	0	0	0	0	0	3	0	4	6	3	0	0	4
ENSG00000238184	4	3	5	4	11	2	8	20	11	7	7	20	3	17
ENSG00000238185	0	0	0	0	0	0	0	0	0	0	0	0	0	0
ENSG00000238188	0	0	0	0	0	0	0	0	0	0	0	0	0	0
ENSG00000238189	0	0	0	0	0	0	0	0	0	0	0	0	0	0
ENSG00000232128	0	0	0	0	0	0	0	0	0	1	0	0	0	0
ENSG00000116473	188	290	393	121	307	114	611	257	271	246	228	243	107	504
ENSG00000112996	685	621	1321	135	1623	113	1467	882	579	1226	212	1308	91	1558
ENSG00000280378	14	0	7	0	1	0	6	21	0	8	2	6	0	3
ENSG00000112992	1060	1486	524	759	549	1347	670	1326	1462	508	1492	542	1462	839
ENSG00000252590	0	0	0	0	0	0	0	0	0	0	0	0	0	0
ENSG00000116478	2128	3149	1162	1836	1504	2472	2507	2197	2546	1197	2940	1319	2559	2374
ENSG00000215871	7	10	10	5	19	2	12	17	16	8	9	16	4	17
ENSG00000247627	2	1	11	2	5	2	2	6	0	0	3	0	3	9
ENSG00000207025	0	0	0	0	0	0	0	0	0	0	0	0	0	0
ENSG00000223656	0	0	0	0	0	0	0	0	0	0	0	0	0	0
ENSG00000223657	495	648	275	408	494	702	764	471	675	212	776	303	744	628
ENSG00000223655	0	0	0	0	0	0	0	0	0	0	0	0	0	0
ENSG00000223652	46	47	92	16	152	19	135	57	50	82	34	99	19	114
ENSG00000274709	0	0	0	0	0	0	0	0	0	0	0	0	0	0
ENSG00000223650	3	3	2	0	3	1	3	2	7	2	1	4	2	3
ENSG00000223651	2	0	0	0	0	2	0	0	0	0	0	0	0	0
ENSG00000274704	0	0	0	0	0	0	0	0	0	0	0	0	0	0
ENSG00000252595	0	0	0	0	0	0	0	0	0	0	0	0	0	0
ENSG00000274701	4	2	6	2	3	1	4	15	0	7	0	7	0	4
ENSG00000223658	16	11	32	5	31	4	45	29	17	53	9	54	6	55
ENSG00000099866	14	12	13	2	23	7	12	11	10	6	6	9	10	12
ENSG00000151150	843	828	1105	300	992	193	930	1328	895	1419	617	1139	196	1319
ENSG00000099864	262	314	155	234	467	314	1045	260	382	115	289	328	222	397
ENSG00000206795	0	0	0	0	0	0	0	0	0	0	0	0	0	0
ENSG00000270638	35	18	69	2	61	12	54	39	20	69	9	55	13	55
ENSG00000270639	0	0	0	0	0	0	0	0	0	0	0	0	0	0
ENSG00000099860	568	187	1699	37	2029	186	1626	589	162	1072	142	862	149	1090
ENSG00000270634	0	0	0	0	0	0	0	0	0	0	0	0	0	0
ENSG00000218991	0	0	0	0	0	0	0	0	0	0	0	0	0	0
ENSG00000261411	0	0	0	0	0	0	0	0	0	0	0	0	0	0
ENSG00000218996	33	8	83	3	70	3	60	38	11	82	5	60	6	83
ENSG00000270632	0	0	0	0	0	0	0	0	0	0	0	0	0	0
ENSG00000021488	0	3	0	1	1	1	2	2	0	2	0	0	0	0
ENSG00000266179	0	0	0	0	0	0	0	0	0	0	0	0	0	0
ENSG00000106245	1216	1453	1033	878	1748	1010	3162	1290	1508	839	1642	1096	989	2426
ENSG00000106244	2400	3511	1203	2093	2136	3130	3283	2394	2906	1082	3382	1450	3071	3074
ENSG00000072210	540	677	351	368	536	361	770	548	636	377	553	313	296	785
ENSG00000166484	205	28	615	16	517	18	428	192	60	636	20	467	33	552
ENSG00000266171	0	0	0	0	0	0	0	0	0	0	0	0	0	0
ENSG00000269300	0	0	0	0	0	0	0	0	0	0	0	0	0	0
ENSG00000266173	662	474	862	239	1616	104	1566	775	498	1045	269	1252	123	1545
ENSG00000266174	0	0	0	0	2	0	0	1	0	1	0	0	0	1
ENSG00000269307	0	0	0	0	0	0	2	0	0	0	0	0	0	0
ENSG00000269304	23	24	8	18	8	19	21	14	20	8	25	13	30	20
ENSG00000252734	0	0	0	0	0	0	0	0	0	0	0	0	0	0
ENSG00000212348	0	0	0	0	0	0	0	0	0	0	0	0	0	0
ENSG00000100836	1405	1965	1361	1067	1604	785	2589	1990	1245	1711	1329	1395	1002	2250
ENSG00000212340	0	0	0	0	0	0	0	0	0	0	0	0	0	0
ENSG00000212342	0	0	0	0	0	0	0	0	0	0	0	0	0	0
ENSG00000212344	0	0	0	0	0	0	0	0	0	0	0	0	0	0
ENSG00000212345	0	0	0	0	0	0	0	0	0	0	0	0	0	0
ENSG00000212347	0	0	0	0	0	0	0	0	0	0	0	0	0	0
ENSG00000236809	13	19	36	3	40	8	36	27	15	34	9	34	8	38
ENSG00000270535	0	0	0	0	0	0	0	0	0	0	0	0	0	0
ENSG00000236801	104	134	23	91	51	187	77	90	156	16	169	28	209	76
ENSG00000236800	0	0	0	0	0	0	0	0	0	0	0	0	0	0
ENSG00000236803	4	0	9	2	5	4	5	13	0	34	2	12	0	12
ENSG00000236804	0	1	5	0	3	0	1	5	0	3	0	2	0	0
ENSG00000236807	0	0	1	0	0	0	0	2	0	2	0	0	0	0
ENSG00000236806	0	0	0	0	0	0	0	4	0	3	0	0	0	1
ENSG00000230197	0	0	0	0	0	0	0	0	0	0	0	0	0	0
ENSG00000243694	0	0	0	0	0	0	0	0	0	0	0	0	0	0
ENSG00000228367	0	1	0	0	1	0	1	0	0	0	0	0	0	0
ENSG00000153790	0	0	0	0	0	0	0	0	0	0	0	0	0	0
ENSG00000250874	4	1	10	3	8	4	4	10	0	12	1	9	2	10
ENSG00000228124	0	0	0	4	2	0	0	2	0	0	0	0	0	3
ENSG00000228127	0	0	0	0	0	0	0	0	0	0	0	0	0	0
ENSG00000250877	0	0	0	0	0	0	0	0	0	0	0	0	0	0
ENSG00000228121	10	9	4	8	3	13	12	4	5	1	8	3	15	6
ENSG00000228120	0	0	0	0	0	0	0	0	0	0	0	0	0	0
ENSG00000228123	0	0	0	0	0	0	0	0	0	0	0	0	0	0
ENSG00000228122	0	0	0	0	0	0	0	0	0	0	0	0	0	0
ENSG00000234409	0	0	0	0	0	0	0	0	0	0	0	0	0	0
ENSG00000142765	596	751	346	478	611	591	1037	649	723	466	844	516	566	1043
ENSG00000250878	0	0	0	0	0	0	0	0	0	1	0	0	0	1
ENSG00000113643	1470	1868	1113	784	1840	866	2111	1779	1936	1163	1439	1441	709	2525
ENSG00000113645	1223	1242	1982	281	2452	122	1858	1382	1056	1769	463	2110	150	2050
ENSG00000113649	1040	839	1338	148	1422	67	1084	1684	860	1997	257	1663	67	1739
ENSG00000113648	4881	5178	2478	3220	3100	5419	4563	4875	5269	3340	5448	3053	5794	4972
ENSG00000224857	0	0	0	0	0	0	0	0	0	0	0	0	0	0
ENSG00000169432	0	0	0	0	0	0	0	0	0	0	0	0	0	0
ENSG00000169435	0	0	0	0	0	0	0	0	0	0	0	0	0	0
ENSG00000264769	0	0	0	0	0	0	0	0	0	0	0	0	0	0
ENSG00000169436	0	0	0	0	0	0	0	0	0	0	0	0	0	0
ENSG00000169439	29	50	43	15	52	19	48	56	58	30	37	26	21	66
ENSG00000260419	0	0	0	0	0	0	0	0	0	0	0	0	0	0
ENSG00000264765	0	0	0	0	0	0	0	0	0	0	0	0	0	0
ENSG00000264764	0	0	0	0	0	0	0	0	0	0	0	0	0	0
ENSG00000264763	0	0	0	0	1	0	0	1	0	0	0	0	0	0
ENSG00000264760	0	0	0	0	0	0	0	0	0	0	0	0	0	0
ENSG00000241229	0	0	0	0	0	0	0	0	0	4	0	1	0	0
ENSG00000189030	0	0	0	0	2	0	3	0	0	5	1	3	0	0
ENSG00000189037	0	0	0	0	0	0	0	0	0	0	0	0	0	0
ENSG00000262089	4	5	8	2	9	0	8	11	3	8	3	14	1	11
ENSG00000215029	0	0	0	0	0	0	0	0	0	0	0	0	0	0
ENSG00000262085	0	0	0	0	0	0	0	0	0	0	0	0	0	0
ENSG00000111647	314	259	414	73	334	45	329	502	354	532	168	381	48	488
ENSG00000111641	1158	950	2141	186	3490	149	2577	1378	1069	2341	349	2827	174	3201
ENSG00000111640	75628	103806	23707	70024	43113	121403	61324	68849	97453	19786	121193	29695	131085	57938
ENSG00000111642	8659	10039	7584	4527	9236	2672	10363	10030	10259	7631	8997	7912	3208	11076
ENSG00000267227	0	0	0	0	0	0	0	0	0	0	0	0	0	0
ENSG00000267226	0	0	0	0	0	0	4	4	0	3	0	3	0	3
ENSG00000267225	0	0	0	0	0	0	0	0	0	0	0	0	0	0
ENSG00000267224	0	0	0	0	0	0	0	0	0	0	0	0	0	0
ENSG00000267223	0	0	0	0	0	0	0	0	0	0	0	0	0	0
ENSG00000267222	0	0	0	0	3	0	4	0	0	0	0	0	0	3
ENSG00000103569	0	0	0	0	0	0	0	0	0	0	0	0	0	0
ENSG00000260414	0	0	0	0	0	0	0	0	0	0	0	0	0	0
ENSG00000142494	38	57	27	29	30	33	50	60	63	27	71	30	48	66
ENSG00000215325	7	2	2	0	1	3	3	3	2	0	2	1	2	2
ENSG00000267228	0	0	0	0	0	0	46	27	7	7	3	0	0	0
ENSG00000254016	0	0	0	0	0	0	0	0	0	0	0	0	0	0
ENSG00000263935	0	0	0	0	0	0	0	0	0	0	0	0	0	0
ENSG00000263934	314	373	53	238	105	434	162	275	355	41	540	86	466	126
ENSG00000114030	1371	1535	1735	518	2004	399	2059	1864	1646	1806	1134	1980	385	2398
ENSG00000254017	2	0	6	0	0	0	2	4	2	13	1	6	1	8
ENSG00000270445	0	0	0	0	0	0	0	0	0	0	0	0	0	0
ENSG00000263938	2	0	0	0	3	0	5	2	0	2	2	0	0	4
ENSG00000261687	0	0	0	0	0	0	0	0	0	0	0	0	0	0
ENSG00000073331	154	114	160	21	174	19	170	182	122	186	42	182	20	216
ENSG00000261683	0	0	0	0	0	0	0	0	0	0	0	0	0	0
ENSG00000261682	0	0	0	0	0	0	0	0	0	0	0	0	0	0
ENSG00000261680	0	0	0	2	0	0	0	0	0	0	0	1	0	0
ENSG00000156313	64	40	59	20	70	11	86	99	51	94	41	82	5	112
ENSG00000039537	0	0	0	0	0	0	0	0	0	0	0	0	0	0
ENSG00000261689	0	0	0	0	0	0	0	0	0	0	0	0	0	0
ENSG00000270442	1	0	3	0	0	0	1	1	1	0	0	0	0	3
ENSG00000266692	0	1	0	0	0	0	0	0	0	0	0	0	0	0
ENSG00000262332	0	0	0	0	0	0	0	0	0	0	0	0	0	0
ENSG00000270441	8	3	17	0	7	0	14	0	4	14	0	9	0	3
ENSG00000109220	100	55	271	11	255	14	251	133	73	229	30	214	15	229
ENSG00000254011	0	0	0	0	0	0	0	0	0	0	0	0	0	0
ENSG00000262339	0	0	0	0	0	0	0	0	0	0	0	0	0	0
ENSG00000225724	0	0	0	0	0	0	0	2	0	0	0	0	0	0
ENSG00000012048	443	511	618	146	594	104	348	712	628	1026	308	600	136	636
ENSG00000225726	1	1	1	0	3	0	0	1	0	3	0	1	0	1
ENSG00000225727	0	0	2	1	0	0	3	0	1	1	0	0	0	2
ENSG00000225720	0	0	0	0	0	0	0	0	0	0	0	0	0	0
ENSG00000225721	5	0	0	0	0	0	0	0	0	0	0	8	0	0
ENSG00000225722	0	0	0	0	0	0	0	0	0	0	0	0	0	0
ENSG00000225723	0	0	0	0	0	0	0	0	0	0	0	0	0	0
ENSG00000264663	1	0	0	0	0	0	1	3	0	0	0	0	0	0
ENSG00000225728	0	0	0	0	0	0	0	0	0	0	0	0	0	0
ENSG00000263681	0	0	1	0	0	0	0	1	0	0	0	1	0	1
ENSG00000263680	0	0	0	0	0	0	0	0	0	0	0	0	0	0
ENSG00000263683	1	0	1	1	0	0	1	0	0	0	2	0	0	2
ENSG00000263682	0	0	0	0	0	0	0	0	0	0	0	0	0	0
ENSG00000263684	0	0	0	0	0	0	0	0	0	0	0	0	0	0
ENSG00000229652	0	0	0	0	0	0	0	0	0	0	0	0	0	0
ENSG00000149716	320	153	488	54	402	78	402	417	194	700	73	405	71	837
ENSG00000263688	0	0	0	0	0	0	0	0	0	0	0	0	0	0
[truncated: 56,303 more rows]
